# Supplementary material for: Functional dissection of PRC1 subunits RYBP and YAF2 during neural differentiation of embryonic stem cells
Source: Nat Commun. 2023 Nov 7;14:7164. doi: 10.1038/s41467-023-42507-9 (PMC10630410; doi:10.1038/s41467-023-42507-9)
Supplement: Supplementary file 3 — Source data [file 41467_2023_42507_MOESM3_ESM.xlsx]

## Sheet: Fig.1a-d
Fig. 1a					Fig. 1b
Fig. 1c					Fig. 1d

## Sheet: Fig.1e,f
Fig. 1e
Gene	Sample	Replicates	Relative expression to Gapdh	Mean	SD
Rybp	D0	Rep1	0.0316282
Rybp	D0	Rep2	0.0343059	0.0332193	0.00140833		Rybp vs Yaf2	P value
Rybp	D0	Rep3	0.0337238				D0	2.39874e-06
Rybp	D2	Rep1	0.008324				D2	4.31448e-05
Rybp	D2	Rep2	0.00786558	0.00844739	0.000652316		D4	0.000153468
Rybp	D2	Rep3	0.00915259				D6	0.192869
Rybp	D4	Rep1	0.00787622
Rybp	D4	Rep2	0.00759764	0.00786257	0.000258379
Rybp	D4	Rep3	0.00811386
Rybp	D6	Rep1	0.00679156
Rybp	D6	Rep2	0.00526276	0.00570278	0.000948671
Rybp	D6	Rep3	0.00505401
Gene	Sample	Replicates	Relative expression to Gapdh	Mean	SD
Yaf2	D0	Rep1	0.000896205
Yaf2	D0	Rep2	0.00088831	0.00090981	3.06562e-05
Yaf2	D0	Rep3	0.000944914
Yaf2	D2	Rep1	0.00115779
Yaf2	D2	Rep2	0.00110918	0.00116935	6.67104e-05
Yaf2	D2	Rep3	0.00124109
Yaf2	D4	Rep1	0.0053479
Yaf2	D4	Rep2	0.00556846	0.00538572	0.000167076
Yaf2	D4	Rep3	0.00524079
Yaf2	D6	Rep1	0.00656583
Yaf2	D6	Rep2	0.00663423	0.00656201	7.42121e-05
Yaf2	D6	Rep3	0.00648596
Fig. 1f

## Sheet: Fig.1g,h,j
Fig. 1g										Fig. 1h
Gene	Sample	Replicates	Fold change	Mean	SD
Map2	WT D0	Rep1	0.911225				Map2	P value
Map2	WT D0	Rep2	1.0644	1.00752	0.08385		WT D6 vs Rybp-/- D6	0.000192346
Map2	WT D0	Rep3	1.04693				WT D6 vsYaf2-/- D6	0.000725508
Map2	Rybp-/- D0	Rep1	2.49191
Map2	Rybp-/- D0	Rep2	2.80365	2.58516	0.18989
Map2	Rybp-/- D0	Rep3	2.45993
Map2	Yaf2-/- D0	Rep1	0.551042
Map2	Yaf2-/- D0	Rep2	0.555239	0.55414	0.00272
Map2	Yaf2-/- D0	Rep3	0.556139
Map2	WT D3	Rep1	4.03741
Map2	WT D3	Rep2	3.8276	3.9021	0.11738
Map2	WT D3	Rep3	3.8413
Map2	Rybp-/- D3	Rep1	5.14169
Map2	Rybp-/- D3	Rep2	5.4406	5.14218	0.29817
Map2	Rybp-/- D3	Rep3	4.84426
Map2	Yaf2-/- D3	Rep1	7.50288
Map2	Yaf2-/- D3	Rep2	6.24583	6.68502	0.70893
Map2	Yaf2-/- D3	Rep3	6.30636
Map2	WT D6	Rep1	42.6716
Map2	WT D6	Rep2	43.0087	42.8185	0.17268
Map2	WT D6	Rep3	42.7752
Map2	Rybp-/- D6	Rep1	22.6485
Map2	Rybp-/- D6	Rep2	29.2604	25.7336	3.32801
Map2	Rybp-/- D6	Rep3	25.292
Map2	Yaf2-/- D6	Rep1	61.9478
Map2	Yaf2-/- D6	Rep2	62.8148	62.9761	1.11771
Map2	Yaf2-/- D6	Rep3	64.1657
Gene	Sample	Replicates	Fold change	Mean	SD		Tubb3	P value
Tubb3	WT D0	Rep1	1.05407				WT D6 vs Rybp-/- D6	8.85753e-05
Tubb3	WT D0	Rep2	1.02668	1.0521	0.0245		WT D6 vsYaf2-/- D6	2.89428e-07
Tubb3	WT D0	Rep3	1.07556
Tubb3	Rybp-/- D0	Rep1	2.83812
Tubb3	Rybp-/- D0	Rep2	2.74769	2.80847	0.05264
Tubb3	Rybp-/- D0	Rep3	2.8396
Tubb3	Yaf2-/- D0	Rep1	1.77537
Tubb3	Yaf2-/- D0	Rep2	1.78221	1.79017	0.02
Tubb3	Yaf2-/- D0	Rep3	1.81292
Tubb3	WT D3	Rep1	0.85953
Tubb3	WT D3	Rep2	0.821412	0.83861	0.01933
Tubb3	WT D3	Rep3	0.834888
Tubb3	Rybp-/- D3	Rep1	0.684826
Tubb3	Rybp-/- D3	Rep2	0.643783	0.68354	0.03913
Tubb3	Rybp-/- D3	Rep3	0.722011
Tubb3	Yaf2-/- D3	Rep1	1.18163
Tubb3	Yaf2-/- D3	Rep2	1.12319	1.17601	0.05024
Tubb3	Yaf2-/- D3	Rep3	1.2232
Tubb3	WT D6	Rep1	10.5072
Tubb3	WT D6	Rep2	10.9185	10.7343	0.20895
Tubb3	WT D6	Rep3	10.7772
Tubb3	Rybp-/- D6	Rep1	4.66216
Tubb3	Rybp-/- D6	Rep2	3.60458	4.35804	0.65654
Tubb3	Rybp-/- D6	Rep3	4.80738
Tubb3	Yaf2-/- D6	Rep1	18.9261
Tubb3	Yaf2-/- D6	Rep2	18.9443	18.9513	0.02934
Tubb3	Yaf2-/- D6	Rep3	18.9835
Gene	Sample	Replicates	Fold change	Mean	SD		Pax6	P value
Pax6	WT D0	Rep1	0.164626				WT D6 vs Rybp-/- D6	0.0134335
Pax6	WT D0	Rep2	0.162053	0.16323	0.0013		WT D6 vsYaf2-/- D6	4.17002e-07
Pax6	WT D0	Rep3	0.163011
Pax6	Rybp-/- D0	Rep1	7.15665
Pax6	Rybp-/- D0	Rep2	2.51791	5.00477	2.33744
Pax6	Rybp-/- D0	Rep3	5.33974
Pax6	Yaf2-/- D0	Rep1	1.8133
Pax6	Yaf2-/- D0	Rep2	1.8175	1.77154	0.076
Pax6	Yaf2-/- D0	Rep3	1.68382
Pax6	WT D3	Rep1	370.377
Pax6	WT D3	Rep2	371.331	371.973	1.99642
Pax6	WT D3	Rep3	374.212
Pax6	Rybp-/- D3	Rep1	81.4423
Pax6	Rybp-/- D3	Rep2	58.3927	76.552	16.2748
Pax6	Rybp-/- D3	Rep3	89.8209
Pax6	Yaf2-/- D3	Rep1	254.694
Pax6	Yaf2-/- D3	Rep2	178.016	194.837	53.4687
Pax6	Yaf2-/- D3	Rep3	151.802
Pax6	WT D6	Rep1	3511.66
Pax6	WT D6	Rep2	3241.51	3400.99	141.529
Pax6	WT D6	Rep3	3449.79
Pax6	Rybp-/- D6	Rep1	2444.69
Pax6	Rybp-/- D6	Rep2	2927.88	2577.19	306.711
Pax6	Rybp-/- D6	Rep3	2359
Pax6	Yaf2-/- D6	Rep1	9426.1
Pax6	Yaf2-/- D6	Rep2	9589.26	9540.08	99.01
Pax6	Yaf2-/- D6	Rep3	9604.87
Fig. 1j
		Rep1	Rep2	Rep3	Mean	SD
WT	Q1: NESTIN-A- , PAX6-A+	6.73	6.55	6.6	6.62667	0.0929157
	Q2: NESTIN-A+ , PAX6-A+	34.6	34.7	34.6	34.6333	0.057735
	Q3: NESTIN-A+ , PAX6-A-	29	28.7	28.4	28.7	0.3
	Q4: NESTIN-A- , PAX6-A-	29.7	30.1	30.4	30.0667	0.351188
Rybp-/-	Q1: NESTIN-A- , PAX6-A+	5.06	4.71	4.97	4.91333	0.181751
	Q2: NESTIN-A+ , PAX6-A+	26.6	26.9	26.6	26.7	0.173205
	Q3: NESTIN-A+ , PAX6-A-	36.1	36.8	36.8	36.5667	0.404145
	Q4: NESTIN-A- , PAX6-A-	32.3	31.6	31.6	31.8333	0.404145
Yaf2-/-	Q1: NESTIN-A- , PAX6-A+	18.8	18.6	18.1	18.5	0.360555
	Q2: NESTIN-A+ , PAX6-A+	46.6	46.8	46.2	46.5333	0.305505
	Q3: NESTIN-A+ , PAX6-A-	11.3	10.9	11.3	11.1667	0.23094
	Q4: NESTIN-A- , PAX6-A-	23.3	23.8	24.4	23.8333	0.550757
P value	WT vs Rybp-/-	WT vs Yaf2-/-
Q1: NESTIN-A- , PAX6-A+	0.00013018	6.43287e-07
Q2: NESTIN-A+ , PAX6-A+	1.86781e-07	3.10181e-07
Q3: NESTIN-A+ , PAX6-A-	1.10711e-05	1.44776e-07
Q4: NESTIN-A- , PAX6-A-	0.00463684	7.84658e-05

## Sheet: Fig.3g,i-k
Fig. 3g
Gene	Sample	Replicates	Fold change	Mean	SD
Wnt3a	WT	Rep1	1.09162	1	0.0924577		Wnt3a	P value
Wnt3a	WT	Rep2	1.00165				WT vs Yaf2-/-	0.000242176
Wnt3a	WT	Rep3	0.906729				WT vs Rybp-/-	0.000144805
Wnt3a	Yaf2-/-	Rep1	0.343903	0.33467	0.00841192
Wnt3a	Yaf2-/-	Rep2	0.332666
Wnt3a	Yaf2-/-	Rep3	0.327441
Wnt3a	Rybp-/-	Rep1	2.82626	2.86513	0.208742
Wnt3a	Rybp-/-	Rep2	2.67855
Wnt3a	Rybp-/-	Rep3	3.09057
Wnt6	WT	Rep1	1.46006	1	0.404618		Wnt6	P value
Wnt6	WT	Rep2	0.840503				WT vs Yaf2-/-	0.0491727
Wnt6	WT	Rep3	0.699439				WT vs Rybp-/-	5.66027e-06
Wnt6	Yaf2-/-	Rep1	0.335308	0.343803	0.0436676
Wnt6	Yaf2-/-	Rep2	0.305007
Wnt6	Yaf2-/-	Rep3	0.391094
Wnt6	Rybp-/-	Rep1	9.52186	9.37544	0.203341
Wnt6	Rybp-/-	Rep2	9.4612
Wnt6	Rybp-/-	Rep3	9.14327
Fig. 3i											Fig. 3j
	sample	Replicates	Percentage of Input	Mean	SD		H2AK119ub	P value
H2AK119ub	WT IgG	Rep1	0.0173505	0.0135381	0.0033483		WT ChIP vs Rybp-/- ChIP	0.000122194
H2AK119ub	WT IgG	Rep2	0.0110748
H2AK119ub	WT IgG	Rep3	0.0121891
H2AK119ub	WT ChIP	Rep1	21.9971	22.1777	0.396011
H2AK119ub	WT ChIP	Rep2	22.6318
H2AK119ub	WT ChIP	Rep3	21.9042
H2AK119ub	Rybp-/- IgG	Rep1	0.0229896	0.0333773	0.0103963
H2AK119ub	Rybp-/- IgG	Rep2	0.03336
H2AK119ub	Rybp-/- IgG	Rep3	0.0437821
H2AK119ub	Rybp-/- ChIP	Rep1	17.8152	17.7683	0.332292
H2AK119ub	Rybp-/- ChIP	Rep2	17.415
H2AK119ub	Rybp-/- ChIP	Rep3	18.0746
	Sample	Replicates	Percentage of Input	Mean	SD		RYBP	P value
RYBP	WT IgG	Rep1	0.00527457	0.00462093	0.00131955		WT ChIP vs Rybp-/- ChIP	9.81252e-05
RYBP	WT IgG	Rep2	0.00548606
RYBP	WT IgG	Rep3	0.00310215
RYBP	WT ChIP	Rep1	1.12238	1.00179	0.109375
RYBP	WT ChIP	Rep2	0.908988
RYBP	WT ChIP	Rep3	0.973997
RYBP	Rybp-/- IgG	Rep1	0.00318461	0.00381983	0.000613211
RYBP	Rybp-/- IgG	Rep2	0.00386652
RYBP	Rybp-/- IgG	Rep3	0.00440836
RYBP	Rybp-/- ChIP	Rep1	0.0168224	0.0153468	0.00189764
RYBP	Rybp-/- ChIP	Rep2	0.0160117
RYBP	Rybp-/- ChIP	Rep3	0.0132061
Fig. 3k
Genes	Sample	Replicates	Fold change	Mean	SD		Pax6	P value
Pax6	WT+DMSO	Rep1	0.87776	1.00456	0.115451		WT+DMSO vs WT+BIO	0.00556924
Pax6	WT+DMSO	Rep2	1.1036				WT+DMSO vs WT+XAV-939	0.00296063
Pax6	WT+DMSO	Rep3	1.03231				WT+DMSO vs Rybp-/-+DMSO	0.0013369
Pax6	WT+BIO	Rep1	0.628887	0.640127	0.0130279		Rybp-/-+DMSO vs Rybp-/-+BIO	0.000202816
Pax6	WT+BIO	Rep2	0.654406				Rybp-/-+DMSO vs Rybp-/-+XAV-939	1.06615e-06
Pax6	WT+BIO	Rep3	0.637088
Pax6	WT+XAV-939	Rep1	2.31439	2.84222	0.479167
Pax6	WT+XAV-939	Rep2	2.96246
Pax6	WT+XAV-939	Rep3	3.24982
Pax6	Rybp-/-+DMSO	Rep1	0.487195	0.442568	0.039395
Pax6	Rybp-/-+DMSO	Rep2	0.412623
Pax6	Rybp-/-+DMSO	Rep3	0.427884
Pax6	Rybp-/-+BIO	Rep1	0.126816	0.137442	0.0101963
Pax6	Rybp-/-+BIO	Rep2	0.147146
Pax6	Rybp-/-+BIO	Rep3	0.138364
Pax6	Rybp-/-+XAV-939	Rep1	2.11938	2.07449	0.0426691
Pax6	Rybp-/-+XAV-939	Rep2	2.03445
Pax6	Rybp-/-+XAV-939	Rep3	2.06966
Genes	Sample	Replicates	Fold change	Mean	SD
Tubb3	WT+DMSO	Rep1	0.95245	1.00152	0.0683001		Tubb3	P value
Tubb3	WT+DMSO	Rep2	0.972581				WT+DMSO vs WT+BIO	0.000444697
Tubb3	WT+DMSO	Rep3	1.07952				WT+DMSO vs WT+XAV-939	0.000984003
Tubb3	WT+BIO	Rep1	0.545801	0.560937	0.0222768		WT+DMSO vs Rybp-/-+DMSO	0.00074371
Tubb3	WT+BIO	Rep2	0.586517				Rybp-/-+DMSO vs Rybp-/-+BIO	0.000280976
Tubb3	WT+BIO	Rep3	0.550493				Rybp-/-+DMSO vs Rybp-/-+XAV-939	0.0174591
Tubb3	WT+XAV-939	Rep1	1.34863	1.3484	0.0127758
Tubb3	WT+XAV-939	Rep2	1.33551
Tubb3	WT+XAV-939	Rep3	1.36105
Tubb3	Rybp-/-+DMSO	Rep1	0.543112	0.507441	0.0616585
Tubb3	Rybp-/-+DMSO	Rep2	0.542968
Tubb3	Rybp-/-+DMSO	Rep3	0.436244
Tubb3	Rybp-/-+BIO	Rep1	0.0825799	0.0820211	0.000548887
Tubb3	Rybp-/-+BIO	Rep2	0.0820007
Tubb3	Rybp-/-+BIO	Rep3	0.0814827
Tubb3	Rybp-/-+XAV-939	Rep1	0.64254	0.649108	0.0120601
Tubb3	Rybp-/-+XAV-939	Rep2	0.663027
Tubb3	Rybp-/-+XAV-939	Rep3	0.641758

## Sheet: Fig.4b,c,d, j
Fig. 4b				Fig. 4c
	UP	DOWN		Description	P value
D0	6	12		epithelial tube morphogenesis	1.704e-29
D3	35	43		cell fate commitment	1.85883e-25
D6	94	271		pattern specification process	5.51578e-25
				morphogenesis of a branching structure	1.30619e-19
				mesenchyme development	1.01173e-16
Fig. 4j
	UP	DOWN
common	94	267		Fig. 4d
YAF2 specific	0	4		Description	P value
				central nervous system neuron differentiation	1.23261e-23
				cell fate commitment	5.37153e-15
				positive regulation of nervous system development	2.02032e-12
				dorsal/ventral pattern formation	3.74961e-12
				axonogenesis	1.53687e-11

## Sheet: Fig. 4m
Fig. 4m
Log2(Fold change of RYBP signal)	Average normalized RYBP signal
0.241978	7.47373
-0.631823	4.59549
-0.00143978	5.477
0.256028	8.92555
0.274929	7.27591
-0.297514	6.05294
0.370268	3.42189
0.818315	3.82214
-1.5325	3.41734
0.0267331	5.4334
-0.0747205	4.7417
0.220042	9.27768
0.650058	4.19915
0.131477	8.9819
0.131477	8.9819
0.128242	5.06997
-0.372	6.88788
0.0326449	4.06045
-0.168765	5.17799
0.248635	6.1882
0.0299115	4.4091
0.394483	7.31905
-0.142367	6.77441
0.274304	4.76402
0.295227	9.48136
0.259027	5.935
0.377072	3.61708
0.377072	3.61708
-0.0209772	11.4659
-0.0575931	4.29589
-0.311121	5.58336
0.441424	7.01178
0.0783462	6.61277
0.332514	6.92691
-0.0402222	3.15488
-0.0402222	3.15488
0.0814612	3.69562
0.37996	5.72272
0.655368	7.83321
0.0088608	7.78031
-0.726141	6.80823
-0.0131897	8.62673
-0.113161	6.87092
0.119026	4.23384
0.234269	5.03959
-0.592743	5.48588
0.118248	11.0938
0.357482	4.90093
-0.238289	6.4328
-0.994006	1.71005
0.0371381	4.30367
0.0895355	5.68358
-0.446297	6.14457
0.147235	4.22215
0.448191	3.09717
0.0550607	9.96498
0.284848	5.21381
0.156641	7.18465
0.147027	7.30001
0.147027	7.30001
0.124665	9.90741
-0.246661	5.25877
-0.246661	5.25877
0.15845	7.95362
0.13571	7.50193
0.123561	10.0096
-0.396538	5.47762
-0.880864	4.87842
-0.38859	4.19629
-1.06457	4.75649
-0.563371	5.91975
-0.108209	7.39542
0.0674339	9.44352
0.242472	4.04149
0.237224	5.70946
0.422208	8.46663
0.0490129	6.84274
-1.13873	3.9168
-0.119728	7.00097
-0.0467703	6.87737
-0.0187219	7.03174
0.084055	8.63052
-1.26455	3.38453
-0.201213	6.24459
0.0390395	7.13908
0.0750123	10.8323
0.76559	5.67948
0.223584	4.72659
-0.455708	4.32025
0.75441	4.40021
0.322514	7.60514
0.0794655	5.91621
0.0425991	5.68137
0.0867911	8.125
0.253753	5.86116
-0.187092	7.42213
0.120619	7.03735
0.0451689	11.0456
0.0682872	7.95853
0.0454158	6.69313
0.0454158	6.69313
-1.04893	2.08945
-0.839996	4.37936
0.179306	8.65793
-0.181408	10.567
0.222165	10.007
-0.166179	4.20772
-0.166179	4.20772
-0.27913	5.53859
-0.366801	0.16821
0.146131	6.21755
-0.271255	8.62753
0.22885	12.3778
0.008456	4.9921
0.427022	0.48408
0.323507	7.53959
0.971561	5.31922
-0.149758	5.47041
0.411483	5.49381
0.115729	5.57971
0.402575	4.2673
-0.473435	6.13495
0.0561023	6.27563
0.565043	7.00139
0.475127	3.8857
0.15762	4.13621
0.223063	8.55122
-0.0760915	7.69063
-0.0760915	7.69063
0.703106	9.83143
-0.1337	6.81133
-0.391985	6.5746
-0.0281711	12.222
0.555869	4.72353
-0.588396	6.41825
-0.0187811	5.70366
-0.106578	5.07179
0.0238686	9.31352
0.907092	4.62491
-0.151023	7.6407
-0.110458	6.70145
0.312542	10.4616
0.392538	8.39745
0.273021	5.98389
-0.375238	4.17584
0.574734	8.02361
0.18881	5.55125
0.312259	4.60631
-0.013322	7.40775
0.378911	10.9467
0.414333	7.52512
0.241318	11.4583
-0.531692	6.85149
-0.330019	5.29071
-1.04365	3.40492
0.0174404	9.5843
0.0262085	5.6235
-0.104038	7.34213
-0.909171	6.88632
1.2757	5.08495
0.663457	6.94737
0.718888	7.97489
0.531113	5.4995
-0.173232	13.2798
0.259513	5.86456
0.123554	7.0325
0.123554	7.0325
0.304647	5.02563
0.552987	6.86567
-0.119101	4.63455
0.361756	4.13351
-0.0730488	7.34178
0.223321	7.12222
0.223321	7.12222
-0.247135	6.32545
-0.111581	9.46187
0.452954	11.0607
0.0114145	5.38983
-0.0142344	5.49788
-0.0142344	5.49788
0.0490249	6.32338
-0.0525175	3.81734
0.135534	8.24057
0.0241893	9.9102
0.183425	6.77266
0.364225	3.60499
0.0820074	10.8137
-0.0285734	6.87192
0.319838	7.72684
0.0730318	3.49982
-0.218549	6.66959
0.252687	3.41922
0.205404	6.84575
-0.0331417	7.14445
0.355969	4.79202
0.00540181	8.98027
0.50508	4.7519
-0.267846	5.54792
0.0163267	5.47478
0.20693	6.43865
-0.145322	8.35901
0.0706312	4.97377
0.329681	6.1729
-0.341129	6.12006
-0.238673	5.10829
-0.323573	11.53
0.146748	6.89587
0.146748	6.89587
-0.239841	4.04571
0.0823481	3.47129
0.066655	13.0599
-0.398752	7.78731
-0.256218	8.06249
-0.838844	3.30465
0.0349695	4.9319
0.0266538	5.19697
0.50764	5.4797
0.50764	5.4797
1.15382	4.60501
0.501775	9.70095
0.385768	4.31539
0.441174	5.49511
0.441174	5.49511
-0.908552	5.81309
-0.332511	7.63023
0.466351	4.55918
0.477602	6.12341
-0.0318904	7.02077
0.485231	3.93561
0.068181	5.35088
0.0611117	9.15274
0.395672	3.51228
-0.153636	5.57061
-0.601889	5.34001
-0.347389	5.25139
0.191256	6.41771
0.415317	10.4961
-0.0348765	6.01085
0.231014	9.77418
-0.178838	8.02019
-0.178838	8.02019
0.115169	4.16711
0.200657	6.5323
-1.1576	2.71277
0.113402	4.87906
0.197695	6.42266
0.24013	9.34185
0.523692	7.70048
-0.19451	5.62844
-0.19451	5.62844
0.315985	6.612
0.195494	9.62371
0.195494	9.62371
-0.689632	6.26763
0.388231	5.6783
-0.224702	5.35254
0.940755	7.65453
0.00940869	6.26406
0.195108	5.21212
-0.70709	2.28589
1.09869	3.54139
0.852773	6.38626
0.309543	4.38047
-0.33835	2.72341
0.502738	6.18406
0.502738	6.18406
-0.733565	5.39719
0.0831355	7.30799
0.39625	7.39533
0.0667918	8.25793
0.212888	5.99757
0.253047	3.7393
0.726824	9.18038
0.200461	11.5629
0.177896	6.34249
-0.110911	7.86353
0.517917	7.52428
0.611218	5.01113
0.0508927	6.76453
0.0470923	5.73744
-0.943757	3.66911
0.0891445	8.07903
-0.0436976	0.86979
-1.38827	3.5692
0.16073	7.02792
0.151099	10.1543
0.151099	10.1543
0.203932	4.56199
0.886756	4.40947
0.607825	8.34957
0.243722	7.26778
0.727341	7.14629
0.245412	11.1407
0.242867	7.29542
0.112693	7.36464
-0.270358	6.37386
-0.36905	7.77385
0.000832205	4.22983
-1.24556	2.62221
-0.187522	4.20937
0.366222	5.96588
-0.0279079	6.80417
-0.477268	5.42353
0.678612	8.24123
0.104351	5.05538
0.142056	8.93926
-1.20651	5.42175
-0.0194194	4.33535
0.585397	3.56182
0.561766	8.39048
0.358932	6.64405
0.285768	6.22966
0.167487	6.46435
0.167487	6.46435
0.126338	2.95014
0.338643	8.89162
0.338643	8.89162
0.636271	4.60007
0.0925614	5.47387
0.242973	4.85647
0.127784	9.69362
0.433606	4.93275
0.813542	10.4908
0.110739	8.65725
0.110739	8.65725
-0.128392	4.0454
-0.173107	5.10642
0.209499	10.9543
0.646639	7.02241
0.508872	11.8779
-0.71955	3.90528
-0.117383	6.672
0.268034	7.65724
0.235399	6.73624
0.0456182	6.28012
-0.0399245	7.44875
0.178617	6.53182
0.138669	4.90883
0.270815	5.93513
-0.0844061	6.06488
-0.126103	8.46586
0.332728	10.026
0.31999	6.49642
0.295207	14.7555
0.164637	5.74584
-0.205015	8.27005
-0.0454189	8.938
-0.0543015	7.01695
0.529619	13.5206
0.529619	13.5206
0.0294406	4.49441
0.115378	6.63467
0.92915	4.64107
0.1673	5.2061
0.402012	6.57901
0.402012	6.57901
1.95411	2.57535
0.175843	8.95893
0.175843	8.95893
0.0277768	5.46384
0.0984985	6.30875
0.404947	8.21358
0.0841631	6.07443
0.136973	9.04592
-0.228786	5.07005
-0.228786	5.07005
-0.0423559	7.16527
-0.00940988	8.34708
0.0966249	6.84622
0.164415	9.10046
0.659259	4.2404
0.407651	9.0187
0.182175	7.28174
0.557331	6.58911
0.183533	7.42107
0.183533	7.42107
0.0265985	7.09793
0.0708576	5.21372
0.163146	7.59078
0.163146	7.59078
0.204309	11.0641
0.621792	12.6115
0.497427	4.03091
0.121777	11.2315
-0.376169	10.6082
0.26174	10.2203
0.105338	4.69909
-0.0626225	8.46571
-0.0626225	8.46571
0.586163	4.95268
0.2119	4.71059
0.341867	4.98159
0.407382	9.62858
0.407382	9.62858
0.589223	4.65504
0.646202	7.6507
-0.115875	6.46595
0.24755	7.88157
0.178553	6.8381
0.855565	6.368
-0.0171594	6.47637
0.64426	3.46706
1.66517	4.85779
-0.17065	7.55129
0.158357	8.84253
-0.0302493	12.8124
0.498326	6.74347
0.490982	5.51413
0.0745085	6.36665
0.484208	6.02466
-0.607614	4.09787
0.0303399	7.45372
0.277474	6.53193
0.147871	7.44954
0.0320904	3.41908
-0.0878525	10.8317
0.10582	8.17124
0.10582	8.17124
0.117998	6.87486
0.0829179	13.1023
0.0829179	13.1023
-0.229074	7.92796
-0.229074	7.92796
0.136331	6.68291
0.119207	6.48605
0.128992	4.9409
-0.0739667	7.94346
0.254301	8.40713
-0.0441179	7.75704
-0.328612	5.65597
0.00297073	6.6947
1.06451	2.75342
1.06451	2.75342
0.526086	3.03886
0.528325	4.64111
0.0333645	8.46469
-0.120789	6.84543
-0.930206	5.74518
-0.246117	9.91097
0.332634	5.5852
0.332634	5.5852
0.0612236	4.93427
-0.254603	5.60338
0.0518823	6.54114
-0.234159	7.36563
0.639954	12.6516
0.686668	4.84153
-0.680656	7.27168
-0.424084	5.3118
0.215419	7.85269
-0.0654934	6.52494
-0.118654	4.81347
-0.261816	4.71461
0.00150801	6.17036
-0.269864	0.643815
-0.027006	5.2362
0.240458	5.896
-0.392981	6.64031
0.311366	7.3581
0.0762208	4.27974
-0.219788	6.28884
-0.251349	6.68431
-0.0319651	5.30381
0.157754	7.05701
0.233858	10.4015
-0.334424	6.96885
0.145245	4.61219
-0.323667	5.571
0.259256	3.60814
-0.0880839	4.88434
-0.0880839	4.88434
0.110907	8.04653
0.0630414	8.90895
0.0660819	5.36337
0.268289	9.14365
0.270361	5.07533
0.415343	3.61164
0.202509	5.70499
-0.233407	5.94901
0.0215485	3.94639
0.677113	4.00363
0.157124	4.15589
-0.102674	4.8418
-0.0547597	7.93658
-0.341864	4.89729
0.114213	6.39987
0.172341	6.96747
0.109214	6.83661
0.449996	0.669571
-1.46583	7.05298
0.0113617	6.74195
-0.453675	0.43812
0.54151	6.12366
-0.397834	6.04215
0.395516	8.67354
0.237334	4.4959
-0.460977	5.3218
0.704731	11.7228
0.704731	11.7228
0.0946016	5.39752
0.0336536	6.52536
-0.535222	6.71878
0.17244	7.03526
0.965509	3.27159
0.0661079	5.69115
0.338355	8.80065
-0.192671	5.34692
-0.156805	4.81417
-0.179378	8.17019
0.581025	3.08793
1.25012	0.272202
0.249039	7.1792
0.728154	5.45025
-0.0467547	4.72525
-0.0467547	4.72525
0.545162	9.44061
-0.0396114	5.7504
0.16818	9.42653
0.0423056	8.41451
0.110108	5.64285
0.246295	9.99529
0.246295	9.99529
-0.180981	7.42287
0.190749	9.5054
-0.0475466	8.03819
-0.546531	7.35654
0.599836	6.05397
0.164809	11.8609
1.70571	6.42314
0.212966	6.75463
-0.0666493	4.3081
-0.150559	8.07217
0.566863	5.90683
0.665566	5.19398
0.453187	4.53293
0.00359429	3.39624
0.076384	8.217
0.773789	6.04019
-0.545366	2.28701
0.142781	11.3461
0.142781	11.3461
-0.189898	4.8856
0.348814	10.0529
-0.653803	3.08611
-0.0845803	6.99921
0.0507521	4.89692
0.0507521	4.89692
0.202648	7.43256
0.156153	5.96148
-0.0983894	6.05855
0.164097	5.35638
0.359587	4.73636
-1.58241	4.37411
-0.519314	4.64541
0.459553	4.63495
0.274232	5.96147
-0.278695	5.96226
-1.20266	4.9481
-0.0766483	5.21909
0.0112366	5.3982
0.569976	9.1478
0.472165	6.89101
0.387871	4.99877
-0.41347	4.29579
0.719956	2.25988
0.137558	6.35983
0.0402759	6.86028
0.397694	5.9869
0.25316	6.71103
0.243328	6.61977
0.110967	6.59604
0.102824	6.98208
0.822922	3.64492
-0.0831498	6.07813
0.520052	5.38117
0.382872	8.78263
0.30345	7.74504
0.290456	9.01377
0.341888	7.89013
-0.397948	2.44324
0.215789	6.18989
0.107955	6.93353
0.116264	5.70261
-0.0321388	5.66802
0.247147	8.47882
0.229447	8.87052
0.0749041	6.62489
-0.359766	6.7117
0.388589	12.0827
-0.0629071	6.77911
0.108231	3.54789
-0.229999	6.8793
0.14131	9.47289
0.420329	4.78052
-0.0376238	4.94751
0.216271	4.7704
0.437241	7.92807
0.292759	5.36126
0.0368229	7.4025
0.24221	5.31328
0.0858438	7.14805
0.0858438	7.14805
0.0304893	5.14384
0.0304893	5.14384
0.236217	9.12818
0.34934	7.02769
0.612565	11.4079
0.18867	7.87743
-0.311	5.10215
0.49074	5.07197
0.447794	7.31085
0.195256	9.45917
0.357929	10.6526
0.0601178	7.5911
0.0601178	7.5911
-0.210487	7.54969
-0.210487	7.54969
1.02035	9.50849
1.01341	4.51184
0.487569	7.03017
0.487569	7.03017
0.141816	4.38348
0.47894	4.84433
0.47894	4.84433
0.0749312	7.42146
-0.0658698	4.90049
0.0659692	8.09073
0.360491	4.62347
0.224504	9.89633
0.213258	10.484
-0.136112	8.91781
1.01343	15.6906
0.107688	4.22331
0.00880693	4.37099
-0.440756	4.12595
0.523835	6.14491
0.209601	12.9949
-0.404628	6.86417
-0.126734	6.46686
0.00644983	5.27365
0.141853	2.36992
0.0165564	6.48078
0.723504	5.81296
-0.330604	3.35248
-0.272441	4.5112
0.107818	6.77084
0.630546	3.36654
-0.0185467	6.30426
-0.237566	6.206
0.784618	5.15721
0.430458	7.76479
-0.0892923	7.17841
0.500835	6.27873
0.284034	6.12616
0.0514348	8.1068
0.94427	2.43826
0.104058	6.82792
0.13281	10.7638
0.0293922	8.80061
0.164483	4.86431
0.0468313	6.528
-0.134337	4.22544
0.21498	6.27811
0.121364	7.43397
0.10836	2.51981
0.340635	3.9318
0.0731046	3.46854
0.389862	5.74486
0.139536	6.17516
0.34804	10.9388
0.320374	9.10589
-0.0798686	4.30489
0.554108	4.8224
0.540505	10.1498
0.481767	9.47634
0.133183	7.42781
-1.44959	3.17298
0.304041	10.455
-0.201379	5.12813
0.0432483	7.09582
0.261513	11.9493
0.61129	4.7508
0.215349	8.52059
0.170737	19.1811
0.169048	3.98166
0.044343	5.75828
0.180495	8.79008
0.621583	5.65324
0.163512	7.3926
-0.943811	4.14313
-0.264559	5.38536
0.0910862	5.39343
0.281031	5.67399
0.221153	4.83094
0.0466739	4.36505
0.696438	5.46759
-0.951481	4.68482
-0.264263	8.2876
0.311081	4.99887
-4.1755	1.73093
0.344685	7.73852
0.0477876	3.59286
0.297796	6.7575
0.103132	5.14017
-0.223182	4.38763
0.00733826	5.71926
0.233474	8.60002
0.556443	6.25639
-0.381613	5.73621
0.335626	4.73158
0.834148	8.33108
0.0846499	9.33592
0.499345	4.79341
-0.451153	6.20594
-0.517662	3.02582
0.0147824	4.75266
0.183282	9.02545
-0.219469	5.82044
0.0504748	4.83692
-0.196263	6.0624
-0.327721	5.60128
0.0565405	7.54992
0.229343	4.97717
0.354845	6.03976
0.447381	2.74223
0.475531	8.33014
0.252929	8.61357
-0.0215899	6.82846
0.142962	5.93102
0.10167	9.85384
0.0686851	3.67214
0.0104208	11.6786
0.130171	7.70777
0.342076	5.11413
0.00382991	5.27532
-0.551279	5.68665
0.983894	6.36173
-0.788071	6.35171
-0.182989	8.11705
0.261304	8.96149
-0.103018	7.34098
0.36307	6.47652
-0.149666	6.37364
0.471047	8.12368
0.131212	5.56775
0.31584	4.73798
0.327645	8.33889
0.270699	9.02976
0.270699	9.02976
-0.0693144	3.77795
0.235805	6.8226
-0.358262	3.04832
0.12141	7.02334
-0.0229741	6.11215
0.218899	6.85019
0.186472	5.31319
-0.00281056	6.50501
-0.135282	6.08257
0.280143	2.78057
0.140989	6.07678
0.100852	4.49154
0.101952	9.31259
0.100461	5.31033
0.053423	5.77514
0.372279	6.64092
0.105695	8.67614
0.422603	5.86832
0.349714	4.47107
0.42773	11.0151
0.245106	4.02609
0.245106	4.02609
0.569731	6.25303
0.152283	8.53787
-0.227777	8.9861
-0.097992	13.9629
-0.0960033	6.10138
0.00863878	3.74373
-0.029949	7.75896
-0.451639	4.78244
0.223674	9.3265
0.151271	8.61259
0.293024	5.77276
0.0372763	8.69204
-0.164509	2.95747
-0.164509	2.95747
-0.0798167	5.29169
0.0926392	18.0711
0.270106	3.80966
-0.00778219	4.06838
-0.585907	0.16797
-0.13323	6.88304
0.0835538	8.05621
-0.108089	9.28027
0.212784	8.75584
0.0921993	8.29455
0.356114	5.43368
0.356114	5.43368
-0.118303	11.3273
-0.0950703	9.95197
-0.433751	5.04734
-0.0121861	6.33969
-0.355503	8.40664
-1.072	4.52271
-0.211361	3.85584
0.191112	7.22598
0.134077	5.05553
0.132297	7.47571
-0.653239	4.77366
0.318935	6.72927
0.400024	7.58301
0.123146	6.90459
-0.282761	4.31622
0.267316	8.7782
-1.10368	3.77108
-0.307992	6.34136
0.447467	3.42831
0.145866	4.9808
-0.274585	6.19244
0.361142	10.6147
0.464743	4.76414
0.441248	10.6689
0.302381	11.975
0.268525	7.07225
0.387242	8.28838
-0.103467	6.30497
0.0946132	8.54726
0.394879	10.5844
0.357517	6.61438
-0.533091	5.7445
-0.0563369	5.89335
-0.0563369	5.89335
-0.0563369	5.89335
0.143023	9.36646
0.280384	6.72425
-0.0133892	6.58355
0.0272713	5.04597
0.092845	8.82955
0.418453	7.32675
0.186339	7.80051
0.482619	19.845
0.183674	9.97557
0.308227	10.291
0.204479	7.92736
-0.104605	7.88343
0.207255	3.88411
-0.17261	6.5233
0.26418	7.01653
0.26418	7.01653
-0.109477	3.80776
0.400459	7.06596
0.52023	6.28017
-0.125649	9.1409
0.832895	6.06123
0.131366	8.24753
0.111726	6.31701
-0.291268	6.9593
-0.0990337	8.65279
-0.199742	6.22784
-0.170762	8.21996
-0.170762	8.21996
-0.161859	8.02057
0.331202	5.61756
-0.170863	5.48844
-0.170863	5.48844
0.023521	7.07381
-0.390156	5.35328
0.335956	9.08012
0.144628	8.84687
0.144628	8.84687
-3.90853	1.44269
-0.247325	6.65435
0.81217	5.25594
0.129661	8.00094
0.0267105	8.78497
0.279604	4.66565
0.0792454	3.64935
0.450729	9.3593
-0.103084	9.31796
1.02571	5.15265
0.0442855	9.56576
-0.35425	5.81721
0.0528787	8.72835
0.172583	7.68603
0.126353	8.21824
-1.10916	2.56667
-0.0982509	5.70716
-0.395669	5.8038
0.179206	6.13245
-0.0484096	4.79013
0.156501	11.8356
0.179322	8.92652
0.179322	8.92652
0.294256	7.95639
0.649626	3.47518
-0.161006	7.59212
0.0733139	8.65173
0.387297	10.5458
0.355928	9.96232
-0.0842856	4.38475
0.222081	6.03699
-0.136996	7.46582
-0.278768	6.22613
-0.4974	5.48134
-0.990891	5.56557
-0.569696	8.92612
-0.366565	4.53783
0.0533495	8.94804
-0.258672	2.67551
0.278249	8.67591
0.501246	5.71347
-0.226804	5.79879
-0.360267	4.59712
0.193915	12.7838
0.664181	8.1455
0.13817	7.60243
0.0980839	4.98154
0.0945646	8.31004
-0.00762032	8.66525
-0.167614	7.0751
-0.167614	7.0751
-1.51374	4.64495
-0.318323	5.5786
0.0138635	7.96232
0.476781	10.1675
-0.130897	7.64811
-0.192337	6.53662
0.347367	4.81147
-0.037573	8.43287
-0.235339	6.8075
0.0513219	6.56291
0.128052	10.205
-0.373252	7.54983
0.53756	5.36646
-0.0986543	8.32465
-0.0260018	7.01599
0.20214	8.72653
0.655521	3.05376
0.580404	4.21226
0.156843	4.96841
-1.666	3.74765
0.00173528	5.85357
0.00173528	5.85357
0.0396743	6.06931
0.132023	0.251949
0.559003	6.90358
0.0552303	5.18064
0.107209	8.81449
0.174348	11.2042
0.174348	11.2042
0.0295362	6.16152
0.433424	9.53113
0.433424	9.53113
0.00550153	6.67593
0.318778	5.57071
0.148538	3.7193
0.244391	4.84792
0.113321	7.99949
0.194235	11.005
0.0389461	11.5284
-0.00187863	6.53684
0.0635161	7.20609
0.0635161	7.20609
0.155082	11.5041
0.155082	11.5041
-0.10584	6.90848
0.0726224	0.221393
0.256618	10.1808
0.0936458	6.62139
0.195289	5.28587
0.360435	10.3441
-0.234144	9.69966
0.156326	9.43362
0.279531	5.71759
1.06483	4.42856
0.289313	7.97212
0.667207	5.41614
0.118092	7.70758
0.0311847	7.476
0.379019	10.2867
0.0769402	7.8578
0.0769402	7.8578
0.209936	9.14245
-0.31692	7.12941
-0.309991	5.5993
1.04284	4.95315
0.172788	2.48459
0.501774	7.56159
0.166038	6.40826
0.508791	5.93529
0.260173	4.45767
0.290748	8.05439
0.0139137	7.02277
0.0139137	7.02277
0.30699	5.61158
0.487707	6.3128
-0.143651	6.07008
0.374986	7.17791
0.552042	7.55311
-0.0243437	8.47075
0.0853457	6.48024
0.0853457	6.48024
-0.651046	5.21846
0.583691	8.33075
0.318421	6.80206
0.407807	10.2171
0.306833	7.5206
0.0559023	5.52947
0.068826	6.72604
0.917136	2.10989
0.367705	5.57739
0.445018	9.09374
0.558473	4.57983
0.200197	9.84203
-0.194492	5.64996
-0.00463751	9.58836
0.188757	7.98119
0.236246	9.55009
-0.0456601	5.89464
0.0570081	10.4642
0.497886	2.56988
-0.264532	3.96226
0.660527	7.62925
0.828841	4.0383
-0.747382	4.52568
-0.183509	7.65158
0.162462	3.26277
0.261821	4.13314
0.0216523	7.28925
0.221786	4.40318
0.419806	8.77771
-0.11279	4.33269
-0.0232456	7.61972
-0.667857	3.83001
0.0762449	7.37354
0.247649	6.63568
-0.222755	5.27186
0.337834	6.22169
0.0248915	8.89392
-1.22574	4.00205
-0.028256	8.3135
0.0630019	10.3382
-0.144682	11.3161
0.161451	11.4802
-0.142389	6.98782
-0.0647759	8.60416
0.239707	6.33642
-0.114404	9.48533
-0.270749	7.03386
0.153966	9.30079
0.186317	7.42245
0.0167844	5.9359
0.235849	3.16264
0.0439768	4.5954
0.0429481	8.34381
0.280363	9.27094
0.0832729	8.4335
0.603355	4.08929
0.367001	4.53169
0.106657	5.0539
0.269634	5.38787
0.302116	6.0156
-0.00902013	12.4392
0.206305	13.6731
0.206305	13.6731
0.615648	8.08857
-1.49761	2.85294
-0.315431	5.91636
0.524686	7.68777
0.524686	7.68777
-0.0484323	3.87286
0.0506034	6.73207
0.455955	9.79396
0.0117441	6.57757
0.231686	7.10498
-0.0581132	5.09805
0.309631	5.04472
0.00956025	6.13362
-2.59281	4.61903
-1.42136	2.00932
-0.00716292	5.2347
-0.00716292	5.2347
0.306008	5.63719
-0.144368	5.27703
-0.255514	5.20219
-1.01544	5.1523
-0.0789587	6.61849
0.269189	7.61357
0.269189	7.61357
0.111332	6.02937
0.534277	15.5473
0.0235217	9.23177
0.10161	7.87234
-0.0749425	4.46215
-0.128892	3.33105
0.474946	2.88708
-0.145091	7.47069
0.0544598	6.81361
0.293039	10.7555
-0.237435	4.09289
0.0904023	5.80598
0.104337	10.523
0.652331	5.28895
-0.330637	3.87843
-0.165296	6.75865
0.435272	4.18014
0.331671	4.29529
0.320757	6.32465
0.579961	6.12649
0.335139	5.99595
0.252557	6.25617
0.444043	9.7657
-0.33068	5.37209
-0.442797	6.66338
0.139974	8.439
0.324838	11.1928
0.266519	4.29501
0.232303	5.48008
0.260181	3.53452
0.357441	4.06545
0.263132	9.09573
0.161011	7.48281
0.0481591	6.3053
-0.445644	6.99123
0.10951	4.43429
0.196469	4.58492
0.124879	5.6017
0.14893	7.97195
0.334067	8.63346
0.0305131	9.72196
0.0305131	9.72196
-0.863999	2.91912
0.291561	3.27639
0.640227	5.11128
0.595324	9.74855
0.279042	9.63898
-0.114747	4.26715
0.242994	4.49468
0.392291	9.1201
0.674461	2.69788
0.156514	5.17152
-0.343722	5.06597
-0.00773571	7.02381
-0.904755	4.58511
-0.907555	4.42145
0.318927	11.3197
-0.28332	4.04325
-0.0424851	8.08047
-0.29004	7.00166
0.173055	8.86896
0.515551	7.98957
0.0102109	7.2936
0.0880872	3.02312
0.150154	9.42597
-0.495664	6.73002
0.0238076	4.70965
0.163154	3.16884
-0.0256022	7.01409
0.174132	4.65646
-0.0768446	5.86436
-0.333143	3.30633
-0.177024	5.10291
1.17799	3.90283
0.291112	8.63553
0.291112	8.63553
-0.32095	6.03382
-0.32095	6.03382
0.905688	5.29256
-0.106904	7.82416
-0.0451833	8.69735
-0.345433	6.29919
0.0462602	6.30422
0.364989	5.29062
0.403069	3.83871
0.48015	6.61447
0.335297	6.14742
0.240204	12.0963
0.207905	5.75766
0.0946308	7.32772
-0.514582	6.67965
0.224455	10.3849
0.224455	10.3849
0.361515	6.07755
-0.326673	4.57199
-0.0379619	7.0022
-0.988562	0.509976
0.582768	5.23005
0.418486	7.61236
0.416408	3.49615
0.301983	9.11108
0.301983	9.11108
0.104088	7.88541
0.104088	7.88541
0.206989	9.74231
0.206989	9.74231
-0.255359	7.41284
0.328442	11.8654
0.100201	5.82109
-0.0218739	5.45718
0.168506	4.31292
-0.275861	6.9858
0.153895	6.81253
-0.978289	4.23765
0.030668	5.83575
-1.59568	3.84954
-0.127496	8.64088
0.220025	9.62265
0.19871	4.82638
0.0269492	10.2411
-0.0289297	5.54033
0.291628	8.86944
0.300869	3.13042
0.218161	2.32966
0.307442	3.43566
0.188004	6.30193
-0.00547927	5.1625
-0.0903745	4.02003
0.218612	6.49597
-0.0334325	7.43366
0.197712	10.3062
0.193654	4.64771
0.193654	4.64771
0.321452	6.99772
0.176339	5.07692
0.264417	4.86677
0.0503375	4.8024
0.268266	6.11389
0.274427	6.53249
0.557559	6.56083
0.0781533	7.03934
-0.102583	4.34495
0.954109	5.02956
0.0411817	6.16826
-0.184149	0.59869
0.112093	6.753
-0.559117	4.10146
-0.283182	6.41697
-0.117294	6.37845
0.231098	3.91253
-0.473055	5.50532
0.0079054	9.75571
-0.0552597	5.72652
-0.200973	7.11358
-0.0147779	6.16239
0.0311815	5.60768
-0.429614	8.27522
0.117232	6.58763
0.0363783	7.82174
-0.200877	8.2043
-0.704398	4.94206
0.12389	7.75031
0.168726	2.75004
-0.436141	6.92733
-0.372021	0.473128
0.019163	13.8054
0.203947	9.85222
0.0629275	8.53035
0.177783	6.62373
0.344146	7.9546
0.0135642	7.08937
-0.0809606	6.62165
-0.910167	4.41788
-0.0189683	6.65358
-0.313273	3.10925
-0.120826	5.20206
0.476927	2.77952
-0.00536955	5.80144
0.412099	8.13244
-0.0944127	6.78113
0.0498515	5.64642
0.499781	4.29033
-0.0851574	6.48212
-0.356514	6.96837
-0.082314	6.28849
-0.460143	5.44165
0.196599	10.8387
0.196599	10.8387
0.193714	6.84927
-0.612373	3.91746
0.18716	12.3347
0.18716	12.3347
0.528364	7.48765
0.693429	4.44751
-0.439895	8.1142
0.201403	5.48625
0.288625	11.8313
-0.107132	5.71465
-0.245304	4.07279
0.355882	9.18082
-0.00655125	8.51276
0.316659	9.45285
0.246003	16.1739
0.136963	10.2725
-0.501783	6.60028
-0.40576	4.69059
-0.102764	4.1136
-0.285122	5.20485
0.197411	9.43104
0.197411	9.43104
-0.166938	6.54531
0.0599054	5.3071
-0.541336	3.20143
-0.129748	9.22993
0.291933	11.1564
0.298398	6.67811
0.38383	6.99591
-0.0645439	3.62772
-0.212885	6.16781
0.0947345	6.25287
0.00551099	5.82003
0.50906	9.01258
-0.0980851	10.7737
-0.384266	4.77397
-0.111525	6.73778
0.409465	9.00527
0.149916	7.23496
0.0933799	7.71412
0.0749548	4.01386
-0.0360971	6.72989
0.153115	7.72322
0.457846	3.71105
-0.200465	5.70279
0.237183	17.4031
0.237183	17.4031
0.205883	8.16156
0.210349	5.63169
0.164173	14.0409
0.164173	14.0409
0.337355	4.6608
0.293857	5.62852
0.293857	5.62852
0.0972279	7.57825
0.0920009	5.08837
0.313991	4.65992
0.23101	5.00401
0.0682443	6.46128
-0.168276	3.77814
0.529826	4.97658
0.0772172	7.03635
0.547623	5.30661
0.22552	9.4719
-2.54076	2.81618
0.403743	5.38267
-0.569047	8.08865
0.285203	6.50305
0.14491	4.94364
-0.0832721	7.33429
-0.0938288	10.7841
0.183339	5.42006
-0.168034	6.02538
0.0710063	5.8262
0.329482	5.39114
0.33223	4.79316
-0.60955	4.25883
-0.124673	10.0063
-0.124673	10.0063
0.0139624	8.14469
0.423692	13.5342
0.131415	5.70211
-0.318483	4.24643
0.260797	7.981
-0.278775	5.23695
-0.278775	5.23695
0.700589	9.35815
0.380382	5.38269
-0.767863	8.4127
0.157629	10.591
0.157629	10.591
0.156482	11.2787
0.0625554	6.76809
0.990995	3.79556
-0.00563226	4.70992
0.113036	7.70742
0.113036	7.70742
-0.23564	8.22062
-0.23564	8.22062
-0.0864874	5.66549
-0.0300481	7.05136
0.169709	8.34275
-0.0462935	6.24263
-0.110853	6.12266
-0.401774	5.91033
-0.929876	4.51199
0.550281	6.26376
0.0317279	5.2062
-0.288231	6.45957
0.156866	3.63389
-0.380065	7.1328
0.453057	4.8743
0.156346	9.1663
0.156346	9.1663
0.432703	6.25255
-0.069953	8.07503
0.552289	10.8823
0.111839	9.31244
-1.47719	4.71314
0.191849	9.3
0.535409	10.0956
0.243381	14.196
0.243381	14.196
0.228444	5.32738
0.707853	8.67204
0.285454	9.46983
-0.263546	6.18331
0.351527	7.50945
-0.00460844	4.58999
-0.110294	5.19861
0.139588	5.36005
-0.0772384	6.33737
1.79659	4.40382
-0.0263703	8.79347
-0.0263703	8.79347
-0.113138	8.6246
0.254388	8.74295
0.254388	8.74295
-0.105399	5.07393
-0.0349686	6.85686
0.64454	6.04722
0.575159	4.50801
-0.374031	7.04695
-0.374031	7.04695
0.116482	9.25285
0.0331601	7.75659
0.0331601	7.75659
0.215076	7.82029
0.253495	8.45501
-0.0684689	6.32261
0.588253	9.89161
0.588253	9.89161
0.133054	8.2752
-0.46782	4.88844
0.17715	8.61137
0.21881	6.4808
-0.157101	3.50064
0.426682	5.47201
-1.24503	5.30917
-0.643902	5.9434
-0.199747	8.96174
0.17394	6.4325
-0.0479516	6.82438
0.243487	7.40243
0.189537	6.42208
-0.0181404	5.46555
0.23617	5.88588
0.23617	5.88588
0.395405	8.89672
0.246753	8.5869
0.231794	5.15844
0.376951	6.52162
-0.00979776	9.42408
-0.649776	6.12358
-0.447158	5.43879
-0.0549993	9.98625
-0.304454	5.14866
-0.134536	4.23681
-0.0146061	7.36248
0.0792332	7.02281
-0.0757616	6.6577
-0.199052	4.87535
-0.199052	4.87535
0.063596	4.56733
0.333954	12.2473
0.574043	7.77466
-0.320419	6.30795
-0.919383	4.65688
0.0364158	7.11449
-0.130536	4.76387
0.194168	6.73242
0.715927	7.86817
-0.486038	6.11743
-0.153223	7.65815
0.0816397	7.68823
0.224145	7.87866
0.224145	7.87866
0.361123	8.04047
0.361123	8.04047
0.229915	6.49276
0.140601	9.30727
0.235398	12.2942
0.0464147	3.83361
0.0726456	9.66672
0.0726456	9.66672
0.291049	7.07898
0.291049	7.07898
0.638434	4.35297
-2.36346	2.53033
-0.32342	5.6923
-0.329528	4.08593
0.704011	10.4242
-1.08974	3.03668
0.817611	4.48057
-0.297594	7.42688
1.25946	0.195083
-0.276577	3.47056
0.0344774	4.781
0.0344774	4.781
-0.116178	7.28557
-0.620201	5.42569
-0.171929	4.66569
-0.254894	7.4426
0.368725	5.94905
0.392326	8.61447
0.466651	6.09833
0.118644	8.74303
0.206067	7.77574
0.118722	6.06749
0.368189	7.2378
0.368189	7.2378
0.516539	7.42216
0.44654	4.6969
0.368584	6.15646
0.157368	6.68897
0.129306	4.50978
-0.370843	4.0077
-0.932814	3.98582
-0.247604	5.47801
0.862805	2.69693
-0.127787	9.8183
-0.127787	9.8183
-0.128536	6.19315
0.0653012	8.84798
0.764598	6.26094
-0.231709	6.23289
0.244227	7.56607
0.644216	2.69766
-0.200483	8.8526
0.312485	8.79202
-0.145666	6.14831
0.699032	11.8492
0.232764	10.358
0.092884	8.84611
-0.2806	5.98019
0.190374	4.58634
0.31629	11.9068
0.31629	11.9068
0.796333	6.02754
0.225249	8.93332
-0.0305894	6.88566
0.134298	8.78153
0.166748	7.7083
0.0160773	5.99908
0.16643	5.95139
0.281344	10.2706
0.281344	10.2706
0.140912	3.78063
-0.34307	7.49232
-0.58733	2.95348
0.217294	9.81355
-2.07504	2.45876
0.173322	9.99989
0.267636	6.26899
0.439885	7.54796
0.161409	7.441
-0.25344	5.98859
0.0510772	11.1543
0.26064	9.56561
-0.223614	3.57129
-0.223614	3.57129
0.451894	5.75627
-0.0302331	8.12182
0.288122	6.09054
0.499709	12.4741
0.154105	7.66449
-0.684634	4.32927
-0.00439956	10.5343
0.192726	5.86212
0.466559	5.40847
0.259063	12.2815
0.402871	6.69926
0.162454	6.46848
0.0369253	10.0832
-0.103828	8.5321
0.0730717	7.45773
0.345676	12.9994
0.345676	12.9994
-0.218142	4.92961
0.253227	5.2818
0.32041	6.20857
0.029362	6.69289
0.436712	10.6231
0.247049	7.19316
0.247049	7.19316
0.334516	4.6255
0.384378	3.8121
0.393092	6.28941
-0.0449119	5.59213
0.351652	7.41929
0.351652	7.41929
0.394009	5.15009
0.0844016	7.04231
0.00864096	7.96849
0.00864096	7.96849
-0.0539494	5.75124
-0.170058	5.12111
-0.651396	5.22266
0.93572	2.69124
0.216917	3.2455
-0.201534	6.9748
0.0995498	6.21046
0.154288	4.98845
-0.55782	4.56642
0.120173	7.79244
0.0301636	7.07743
0.236298	6.08743
-0.0411313	8.82961
0.314076	8.50425
-0.0340866	6.95086
-0.0418442	6.83297
0.0783803	10.164
0.0783803	10.164
0.642954	7.20312
-0.00412381	8.49848
0.415792	4.73965
-0.408416	8.30173
0.0861433	14.2667
0.0861433	14.2667
0.652369	26.3456
0.563569	6.26514
0.187346	6.43202
0.073918	5.53779
0.0631694	6.70552
0.396134	4.47315
0.43281	9.07727
-0.686655	2.35649
-0.198008	8.20066
-0.117997	3.10592
-0.104531	4.49425
0.167916	5.85957
0.0286235	7.05816
0.151721	7.97371
0.581577	4.12384
-0.0634418	4.73742
-0.0689906	6.28841
-0.0642523	5.19749
0.279495	2.81841
-0.18413	6.78911
-0.0941661	4.76415
0.462139	2.55597
-0.65675	4.21403
-0.141879	4.91852
-0.043549	6.41403
0.0279057	7.53155
0.507967	5.2694
-0.0340647	4.61486
-0.286442	4.39659
-0.294997	5.16375
0.258222	7.79202
-0.13045	7.84725
0.469732	3.63932
-0.127446	4.68549
0.439165	5.00673
-0.77723	8.80503
-0.133005	11.193
0.208809	6.85716
0.542247	3.7649
0.542247	3.7649
0.128034	7.75137
0.199524	6.95945
-0.173981	4.14206
0.215523	8.75606
0.870432	2.3638
0.115513	9.39644
0.115513	9.39644
0.357928	2.85647
0.0281485	7.64394
0.10585	7.88438
0.308881	8.35359
-0.605227	4.84608
0.0237228	6.00543
-0.0499897	8.6542
0.837968	10.0091
-0.125649	8.08477
-0.162999	5.5737
0.223262	8.43144
-1.28155	4.56078
-0.119979	5.21829
0.333272	10.5005
-0.905578	6.597
0.150676	6.45822
-0.0462678	6.02042
-0.260428	4.05987
0.640361	12.5287
0.811972	4.94427
0.811972	4.94427
0.535176	10.5445
0.173323	10.0256
0.578804	5.71711
-0.0330351	5.25996
-0.0330351	5.25996
0.187451	6.74963
0.170268	7.47125
-0.0528268	5.9754
0.262019	5.27287
0.248032	6.98193
-0.0916299	6.3769
0.103892	8.5953
-0.333187	8.91129
0.136363	4.86092
1.00149	3.40586
-0.101526	8.11236
0.191549	4.77023
0.0116882	6.92215
-0.0800633	6.36805
-1.1528	2.17548
-0.014006	3.53568
0.218126	6.26034
-0.275857	6.6666
0.352263	6.29415
0.126636	6.22734
-0.045446	3.08357
0.299392	8.78895
-0.606716	4.42985
0.0567554	5.48502
0.343382	5.60766
0.280614	5.38877
0.280614	5.38877
0.764773	7.11356
-0.130475	6.29476
-0.200417	4.66732
0.00140381	6.5806
0.454283	5.42862
0.00612346	6.73047
0.00612346	6.73047
-0.203141	6.73516
0.519463	4.84045
0.315373	7.01546
0.0467144	8.29467
0.296871	6.61926
-0.100318	3.83182
0.617045	6.45665
0.617045	6.45665
-0.175527	6.15098
0.0390173	6.50829
0.231711	5.65688
0.330136	4.12935
0.36595	8.97846
0.203919	9.5839
0.561892	8.01302
0.588389	10.6413
0.588389	10.6413
1.07045	5.66253
-2.05734	2.26243
-0.0789523	5.45324
0.0265683	5.54015
0.127741	6.20159
-0.0607614	7.17948
0.313504	3.99913
-0.422024	4.59072
-0.265954	8.16318
0.150123	9.13645
0.150123	9.13645
-0.020958	5.52446
0.847811	11.2607
0.0493149	12.3636
0.278874	8.40868
0.525321	4.49604
-0.332853	4.93354
0.227252	4.20696
0.0501109	4.41544
0.162454	4.98542
0.385975	8.14878
0.131914	13.6947
0.131914	13.6947
-0.344434	3.65205
-0.139212	5.64557
2.21277	3.9182
0.480222	6.24693
-0.336716	6.50492
-0.336716	6.50492
0.0199528	6.21065
0.235232	10.0142
0.221761	7.62844
1.55582	4.38508
0.158992	9.74055
0.158992	9.74055
0.681186	5.3845
-0.0735901	11.9858
-0.0225314	8.10783
0.0898486	5.84671
-0.00217753	5.16812
-0.00217753	5.16812
-0.0435704	4.56662
0.0326365	5.76615
0.316986	3.57607
0.316986	3.57607
0.0195131	5.65555
-0.116495	4.08823
0.231955	10.3407
-0.281418	8.40493
0.367552	12.0901
0.125412	5.26576
0.210173	6.19727
0.404596	7.24075
0.404596	7.24075
0.25835	8.22371
-0.208821	6.55834
-0.0226666	6.61121
-0.0226666	6.61121
0.157553	4.36205
-0.0197881	4.03567
0.197363	6.22018
0.197363	6.22018
0.00728356	5.94051
0.268916	9.3381
0.092554	7.20572
-0.235426	7.08936
0.214547	5.41086
0.214547	5.41086
-0.0332321	7.16646
0.710698	3.93746
0.116385	5.06334
0.0319179	4.72421
0.0804962	7.59813
0.752272	5.17752
-1.10165	4.21303
-0.639867	5.77536
0.262109	4.38247
0.930484	6.15022
-0.157572	7.35392
0.594532	10.1506
0.351341	5.31224
-0.104886	8.51659
-0.508177	6.82956
-0.283824	3.9601
-0.00269701	4.81029
-0.0392451	5.57352
-0.0392451	5.57352
0.512444	9.3072
0.301257	6.23941
0.211756	5.55878
-0.434827	7.34801
0.104456	7.83652
0.104456	7.83652
-0.841176	2.91995
0.0639419	8.33669
0.234199	6.05488
0.279645	7.86034
0.736748	4.11439
0.080033	4.91894
0.152924	5.40402
0.494301	3.77268
0.00894114	4.00918
0.543551	5.58833
0.301448	9.6675
2.04002	4.43283
0.364314	5.50406
0.174935	10.1735
-0.390467	4.18164
0.255447	7.57688
-0.228107	4.49138
-0.249662	7.5526
-0.249662	7.5526
0.098231	6.70827
0.098231	6.70827
0.530348	9.95929
0.678453	3.75436
0.678453	3.75436
0.0739493	8.33916
-0.128865	12.6836
0.226901	4.95849
-0.0717859	6.82754
-0.0717859	6.82754
-0.111175	8.2444
-0.111175	8.2444
-0.732745	6.06115
-0.144713	5.79836
-0.00260837	9.74432
0.698024	2.16237
-1.54949	2.37932
-1.83695	4.45184
0.329479	7.93093
0.329479	7.93093
0.227623	8.32486
0.227623	8.32486
0.0224682	7.67955
0.422096	5.92292
0.278714	10.5251
-0.026598	6.4032
-0.026598	6.4032
-0.400365	9.01781
0.313863	7.70968
0.313863	7.70968
-0.970133	4.10863
0.113026	7.76765
-0.577592	6.33632
-0.195457	5.70932
0.12606	11.3633
0.570384	6.74571
0.336084	11.205
-0.00700795	6.43327
0.284274	7.11189
0.366585	7.85512
0.295602	8.49165
-0.186552	5.28572
0.277897	9.51491
0.277897	9.51491
-0.23397	7.81734
-0.0463907	6.67705
0.144156	7.57298
-0.0553358	5.46559
-0.151581	7.54539
0.169397	5.77002
0.108117	4.88585
0.154145	5.65308
-1.94587	3.46324
0.148854	4.67468
0.126787	7.5182
0.0685197	7.19917
-0.357816	8.77858
0.36721	4.53829
0.141521	7.62255
0.294832	9.52699
-0.278527	4.05949
-0.315335	4.99031
-0.0867424	5.52827
0.238913	6.69491
-0.0760684	6.54498
0.045502	6.76042
0.19337	7.05851
-0.0171115	8.61238
-0.0837047	9.71505
-0.0837047	9.71505
-0.142395	8.56824
-0.142395	8.56824
-0.0785644	4.96754
0.105621	4.7504
0.16263	5.13279
0.0575817	7.87819
0.0773257	8.57873
0.0773257	8.57873
0.381605	10.1366
0.108555	10.65
0.582771	7.19536
-0.299251	7.88073
0.351803	3.995
1.20056	3.74105
0.0706435	4.07393
0.448883	3.8107
0.774496	3.94262
0.32174	7.74368
-0.218217	6.74005
-0.28381	6.16687
0.446376	5.01536
-0.0949306	4.72116
-0.808515	4.95504
0.200658	7.68563
0.403743	9.344
0.403743	9.344
-0.671562	5.81162
0.173302	10.9192
0.290867	7.57893
-3.35352	1.59824
-1.10024	3.40442
-2.36444	3.92066
-0.504411	4.77384
0.288509	9.71519
0.145446	5.34497
-0.0533531	6.16794
0.0173931	6.94744
0.0173931	6.94744
0.0775146	6.20968
-0.0614559	7.49028
0.233455	8.18268
-0.457564	5.87861
-0.0888697	5.29903
-0.133212	5.56811
0.405468	5.45861
0.405468	5.45861
-0.164538	6.57684
-0.164538	6.57684
0.354942	11.4202
0.716087	4.64691
0.197654	7.53962
-0.159087	7.75239
-0.0703848	5.9633
0.0156539	8.94748
0.323951	6.16726
-0.0270502	6.87514
0.114036	7.27295
0.355686	5.93193
0.355686	5.93193
-3.0397	3.02631
0.234544	6.39378
-0.103343	7.61792
-0.179672	5.59021
-0.201213	7.20325
0.444993	8.11219
0.444993	8.11219
0.115175	6.64267
0.115175	6.64267
0.115175	6.64267
-0.271719	10.6394
-0.271719	10.6394
-0.0180045	6.55815
0.392352	0.432834
0.0176802	7.8889
0.636886	4.05798
0.13966	4.55945
0.349291	0.337282
[truncated: 2,037 more rows]

## Sheet: Fig. 4n
Fig. 4n
Log2(Fold change of H2AK119ub signal)	Log2(Fold change of RYBP signal)
0.241978	-0.168335
-0.631823	0.000670111
-0.00143978	0.621183
0.256028	0.0814405
0.274929	0.0270965
-0.297514	0.0998268
0.370268	0.187831
0.818315	-0.485367
-1.5325	0.236454
0.0267331	0.236454
-0.0747205	0.315085
0.220042	-0.139873
0.650058	-0.0644049
0.131477	-0.408191
0.131477	-0.246872
0.128242	-0.0325023
-0.372	-0.0325023
0.0326449	-0.0325023
-0.168765	-0.120449
0.248635	-0.0856099
0.0299115	0.335751
0.394483	-0.0707629
-0.142367	-0.0646422
0.274304	-0.458356
0.295227	0.16233
0.259027	0.16233
0.377072	-0.206771
0.377072	-0.223848
-0.0209772	-0.246609
-0.0575931	-0.0674006
-0.311121	-0.0935943
0.441424	0.181455
0.0783462	0.706927
0.332514	-0.19465
-0.0402222	-0.124739
-0.0402222	-0.0825506
0.0814612	-0.0825506
0.37996	-0.152987
0.655368	0.00700525
0.0088608	0.255589
-0.726141	-0.830099
-0.0131897	0.118176
-0.113161	0.317272
0.119026	-0.727012
0.234269	0.289493
-0.592743	-0.216535
0.118248	0.0471344
0.357482	0.338661
-0.238289	-0.0382597
-0.994006	-0.0382597
0.0371381	0.290786
0.0895355	-0.183679
-0.446297	0.152856
0.147235	0.319079
0.448191	-0.44291
0.0550607	-0.151637
0.284848	-0.121729
0.156641	-0.327141
0.147027	-0.179807
0.147027	0.0415645
0.124665	0.403448
-0.246661	0.0764753
-0.246661	-0.35798
0.15845	-0.017663
0.13571	0.224566
0.123561	0.181617
-0.396538	0.0124608
-0.880864	0.0124608
-0.38859	0.0124608
-1.06457	0.0478652
-0.563371	0.0478652
-0.108209	0.138874
0.0674339	-0.294457
0.242472	0.396617
0.237224	-0.0802063
0.422208	-0.0838891
0.0490129	0.341285
-1.13873	0.0325558
-0.119728	0.0325558
-0.0467703	0.0325558
-0.0187219	0.0325558
0.084055	0.17584
-1.26455	-0.33589
-0.201213	-0.33589
0.0390395	0.0346614
0.0750123	0.475434
0.76559	0.105364
0.223584	-0.26133
-0.455708	-0.0113815
0.75441	-0.0357604
0.322514	-0.00765539
0.0794655	0.0296273
0.0425991	0.56455
0.0867911	0.260488
0.253753	0.44267
-0.187092	0.268511
0.120619	-0.465741
0.0451689	0.194755
0.0682872	-0.132085
0.0454158	-0.0478119
0.0454158	-0.132085
-1.04893	-0.0478119
-0.839996	0.427364
0.179306	0.427364
-0.181408	-0.126572
0.222165	0.0774975
-0.166179	0.145814
-0.166179	0.128952
-0.27913	0.207127
-0.366801	-0.520202
0.146131	-0.266716
-0.271255	0.383259
0.22885	-0.0616436
0.008456	-0.0616436
0.427022	0.0805257
0.323507	0.211176
0.971561	0.374756
-0.149758	-0.129677
0.411483	0.280562
0.115729	0.817127
0.402575	0.557759
-0.473435	0.516698
0.0561023	0.516698
0.565043	0.516698
0.475127	1.1813
0.15762	0.370052
0.223063	0.152149
-0.0760915	0.0168598
-0.0760915	0.221889
0.703106	-0.102496
-0.1337	0.068799
-0.391985	0.209221
-0.0281711	0.115927
0.555869	0.344856
-0.588396	0.448131
-0.0187811	0.0661991
-0.106578	0.0661991
0.0238686	-0.344438
0.907092	0.0514793
-0.151023	-0.0437976
-0.110458	-0.041375
0.312542	-0.163686
0.392538	0.197176
0.273021	0.147748
-0.375238	0.0345519
0.574734	0.0345519
0.18881	0.0969046
0.312259	0.277339
-0.013322	0.0881333
0.378911	0.244982
0.414333	0.359615
0.241318	0.0170447
-0.531692	0.0342376
-0.330019	0.287098
-1.04365	0.0571373
0.0174404	0.0571373
0.0262085	0.197325
-0.104038	-0.080943
-0.909171	0.163501
1.2757	-0.185671
0.663457	-0.288298
0.718888	0.169437
0.531113	-0.411614
-0.173232	-0.222845
0.259513	0.403095
0.123554	-0.156012
0.123554	0.162313
0.304647	0.122321
0.552987	-0.161344
-0.119101	0.273525
0.361756	0.0741635
-0.0730488	-0.156476
0.223321	-0.387008
0.223321	0.142439
-0.247135	0.18167
-0.111581	0.349181
0.452954	0.70755
0.0114145	-0.185542
-0.0142344	-0.12463
-0.0142344	0.42372
0.0490249	0.155474
-0.0525175	-0.0699756
0.135534	0.137307
0.0241893	-0.14908
0.183425	0.447384
0.364225	-0.303499
0.0820074	-0.192421
-0.0285734	0.0394329
0.319838	-0.176987
0.0730318	-0.0148029
-0.218549	-0.140505
0.252687	-0.355069
0.205404	-0.176356
-0.0331417	-0.176356
0.355969	-0.122974
0.00540181	0.0659849
0.50508	-0.444813
-0.267846	0.21853
0.0163267	-0.166921
0.20693	0.0908716
-0.145322	-0.0869188
0.0706312	0.142838
0.329681	-0.0141349
-0.341129	0.506413
-0.238673	-0.341057
-0.323573	0.203653
0.146748	0.0309296
0.146748	0.00692614
-0.239841	0.00692614
0.0823481	0.00692614
0.066655	-0.0160452
-0.398752	-0.0160452
-0.256218	0.15172
-0.838844	-0.0432263
0.0349695	-0.0553972
0.0266538	0.240502
0.50764	-0.0736686
0.50764	0.262438
1.15382	0.0139832
0.501775	-0.102338
0.385768	-0.684338
0.441174	-0.345512
0.441174	-0.314513
-0.908552	-0.314513
-0.332511	0.447203
0.466351	-0.0109015
0.477602	-0.0190351
-0.0318904	0.237661
0.485231	-0.0285133
0.068181	-0.0546348
0.0611117	0.0904372
0.395672	0.415484
-0.153636	-0.0163949
-0.601889	-0.0163949
-0.347389	0.042121
0.191256	0.1848
0.415317	-0.307757
-0.0348765	-0.152597
0.231014	-0.0640622
-0.178838	-0.164799
-0.178838	-0.185019
0.115169	-0.00922501
0.200657	0.345858
-1.1576	-0.68245
0.113402	-0.156757
0.197695	0.0342594
0.24013	0.0027613
0.523692	0.853468
-0.19451	-0.289386
-0.19451	0.477216
0.315985	-0.318951
0.195494	-0.0265985
0.195494	-0.127844
-0.689632	-0.0437965
0.388231	0.00568034
-0.224702	-0.214947
0.940755	-0.567687
0.00940869	-0.00440157
0.195108	0.21888
-0.70709	-0.392198
1.09869	-0.0293773
0.852773	-0.157099
0.309543	-0.144168
-0.33835	0.0332883
0.502738	0.0332883
0.502738	-0.115096
-0.733565	0.734724
0.0831355	0.734724
0.39625	0.217289
0.0667918	-0.0188968
0.212888	-0.204531
0.253047	0.0484087
0.726824	0.145053
0.200461	-0.226432
0.177896	0.565933
-0.110911	-0.0542341
0.517917	0.0389857
0.611218	0.156421
0.0508927	0.668425
0.0470923	-0.087738
-0.943757	-0.087738
0.0891445	0.204478
-0.0436976	-0.167568
-1.38827	0.118486
0.16073	-0.0868814
0.151099	0.0275533
0.151099	0.162195
0.203932	0.162195
0.886756	-0.0209865
0.607825	0.207313
0.243722	0.231171
0.727341	-0.192887
0.245412	-0.206859
0.242867	0.0195722
0.112693	-0.0731217
-0.270358	0.20688
-0.36905	-0.0268917
0.000832205	-0.0249522
-1.24556	-0.0429603
-0.187522	0.118415
0.366222	0.258033
-0.0279079	-0.241781
-0.477268	0.044525
0.678612	0.334159
0.104351	-0.0205734
0.142056	-0.205113
-1.20651	-0.0131754
-0.0194194	-0.0131754
0.585397	0.246763
0.561766	0.0768423
0.358932	0.186275
0.285768	0.27122
0.167487	0.161744
0.167487	0.233388
0.126338	0.453532
0.338643	0.0882646
0.338643	0.110125
0.636271	0.497348
0.0925614	0.0621243
0.242973	0.234697
0.127784	0.072945
0.433606	0.072945
0.813542	0.508935
0.110739	-0.0584259
0.110739	-0.137835
-0.128392	0.341725
-0.173107	-0.138007
0.209499	-0.138007
0.646639	0.0673659
0.508872	-0.326271
-0.71955	-0.0850047
-0.117383	0.332601
0.268034	0.213721
0.235399	-0.309929
0.0456182	0.098991
-0.0399245	-0.104107
0.178617	-0.0187921
0.138669	0.131567
0.270815	-0.125121
-0.0844061	0.147587
-0.126103	0.224187
0.332728	-0.1191
0.31999	-0.167602
0.295207	-0.263079
0.164637	0.55093
-0.205015	0.118685
-0.0454189	0.0347088
-0.0543015	-0.564127
0.529619	0.216136
0.529619	-0.174728
0.0294406	0.0616477
0.115378	0.0515993
0.92915	0.0515993
0.1673	0.0515993
0.402012	0.0515993
0.402012	-0.107487
1.95411	0.126351
0.175843	0.126351
0.175843	0.140657
0.0277768	0.140657
0.0984985	-0.0300025
0.404947	-0.0869091
0.0841631	0.0944729
0.136973	0.16568
-0.228786	-0.0539992
-0.228786	-0.181612
-0.0423559	0.128054
-0.00940988	-0.023787
0.0966249	-0.00160157
0.164415	0.196898
0.659259	0.0778882
0.407651	-0.222945
0.182175	-0.0645862
0.557331	0.202205
0.183533	0.333966
0.183533	-0.0453018
0.0265985	-0.0133606
0.0708576	0.0901326
0.163146	0.322963
0.163146	-0.0427921
0.204309	-0.391209
0.621792	0.198972
0.497427	0.330224
0.121777	0.00875828
-0.376169	-0.347501
0.26174	-0.183572
0.105338	0.265592
-0.0626225	-0.225521
-0.0626225	0.154128
0.586163	-0.0164335
0.2119	0.126268
0.341867	0.126268
0.407382	-0.00132622
0.407382	0.126268
0.589223	-0.00132622
0.646202	0.0472246
-0.115875	0.0245924
0.24755	0.0245924
0.178553	0.0245924
0.855565	0.50344
-0.0171594	-0.00989003
0.64426	-0.00989003
1.66517	-0.00989003
-0.17065	-0.00989003
0.158357	-0.0902322
-0.0302493	0.0560117
0.498326	0.00800706
0.490982	-0.00160353
0.0745085	-0.225925
0.484208	-0.0603722
-0.607614	0.244212
0.0303399	0.149646
0.277474	0.398245
0.147871	0.0210148
0.0320904	0.0210148
-0.0878525	-0.0282973
0.10582	-0.268277
0.10582	-0.496723
0.117998	-0.193797
0.0829179	0.145072
0.0829179	-0.141314
-0.229074	-0.293539
-0.229074	-0.157473
0.136331	0.193622
0.119207	-0.043257
0.128992	-0.191676
-0.0739667	0.326923
0.254301	0.0362861
-0.0441179	0.0362861
-0.328612	0.0841451
0.00297073	0.0841451
1.06451	-0.0817805
1.06451	0.309534
0.526086	-0.406186
0.528325	-0.0188284
0.0333645	0.101714
-0.120789	0.518751
-0.930206	-0.301246
-0.246117	-0.301246
0.332634	-0.283994
0.332634	0.442368
0.0612236	0.0479148
-0.254603	0.0406347
0.0518823	0.341964
-0.234159	0.319318
0.639954	0.278331
0.686668	-0.154609
-0.680656	0.220408
-0.424084	0.220408
0.215419	0.220408
-0.0654934	0.220408
-0.118654	0.356045
-0.261816	0.136964
0.00150801	0.0586888
-0.269864	-0.820806
-0.027006	-0.0728535
0.240458	0.220711
-0.392981	0.213013
0.311366	0.123076
0.0762208	-0.210824
-0.219788	0.0161887
-0.251349	0.283049
-0.0319651	0.11864
0.157754	0.345396
0.233858	-0.0201031
-0.334424	-0.0201031
0.145245	-0.0201031
-0.323667	-0.0201031
0.259256	-0.0201031
-0.0880839	0.373491
-0.0880839	-0.222025
0.110907	-0.368899
0.0630414	-0.257277
0.0660819	-0.275941
0.268289	0.139196
0.270361	-0.0339004
0.415343	-0.033561
0.202509	-0.191304
-0.233407	0.0841878
0.0215485	0.0841878
0.677113	0.220721
0.157124	0.220721
-0.102674	0.17765
-0.0547597	0.310012
-0.341864	0.20583
0.114213	0.113871
0.172341	-0.292872
0.109214	0.645111
0.449996	0.444134
-1.46583	-0.0478939
0.0113617	-0.0478939
-0.453675	1.56111
0.54151	0.0318254
-0.397834	-0.197981
0.395516	-0.333859
0.237334	-0.43941
-0.460977	-0.0944106
0.704731	-0.0944106
0.704731	-0.16696
0.0946016	-0.16696
0.0336536	0.05986
-0.535222	-0.128874
0.17244	-0.148157
0.965509	-0.138528
0.0661079	0.0533978
0.338355	-0.545209
-0.192671	0.00953083
-0.156805	-0.732763
-0.179378	-0.732763
0.581025	-0.00491961
1.25012	0.565525
0.249039	-0.42979
0.728154	0.170177
-0.0467547	0.170177
-0.0467547	0.0163422
0.545162	0.0163422
-0.0396114	0.0163422
0.16818	0.193432
0.0423056	-0.00191066
0.110108	-0.00191066
0.246295	-0.0113646
0.246295	0.14063
-0.180981	-0.224299
0.190749	-0.468917
-0.0475466	0.0655807
-0.546531	-0.0582287
0.599836	0.205983
0.164809	0.0223763
1.70571	0.544276
0.212966	0.203275
-0.0666493	0.222414
-0.150559	0.515622
0.566863	-0.18383
0.665566	-0.102171
0.453187	-0.17538
0.00359429	-0.208675
0.076384	-0.123756
0.773789	-0.123756
-0.545366	0.44609
0.142781	0.103192
0.142781	-0.000850051
-0.189898	0.102075
0.348814	0.255862
-0.653803	0.0989192
-0.0845803	0.0989192
0.0507521	0.329313
0.0507521	0.214421
0.202648	-0.245395
0.156153	0.00712838
-0.0983894	-0.0946714
0.164097	-0.0946714
0.359587	-0.0540576
-1.58241	0.0230977
-0.519314	0.0230977
0.459553	-0.200446
0.274232	0.063988
-0.278695	0.063988
-1.20266	0.063988
-0.0766483	0.063988
0.0112366	0.063988
0.569976	0.0777288
0.472165	-0.260787
0.387871	0.120322
-0.41347	-0.238203
0.719956	-0.238203
0.137558	-0.0845104
0.0402759	-0.233575
0.397694	0.0798627
0.25316	0.451363
0.243328	-0.0972424
0.110967	0.0576243
0.102824	0.584812
0.822922	-0.235372
-0.0831498	-0.0805754
0.520052	0.149889
0.382872	0.482923
0.30345	-0.360355
0.290456	-0.0978552
0.341888	-0.249163
-0.397948	-0.0159125
0.215789	0.0562315
0.107955	-0.0367319
0.116264	0.337575
-0.0321388	0.187883
0.247147	0.325296
0.229447	0.407949
0.0749041	0.112468
-0.359766	-0.226565
0.388589	0.434074
-0.0629071	0.0396011
0.108231	0.287753
-0.229999	-0.321741
0.14131	-0.140937
0.420329	0.802233
-0.0376238	-0.202875
0.216271	-0.0212697
0.437241	-0.282924
0.292759	-0.119965
0.0368229	-0.0853524
0.24221	0.404347
0.0858438	0.19067
0.0858438	0.0950529
0.0304893	-0.258021
0.0304893	-0.0862463
0.236217	-0.295553
0.34934	-0.132262
0.612565	-0.016134
0.18867	0.0532315
-0.311	0.302363
0.49074	-0.328288
0.447794	-0.293727
0.195256	0.186761
0.357929	-0.00244173
0.0601178	-0.0202819
0.0601178	-0.0159949
-0.210487	-0.208645
-0.210487	0.067502
1.02035	0.167939
1.01341	0.167939
0.487569	-0.0672823
0.487569	0.167939
0.141816	-0.0672823
0.47894	-0.0672823
0.47894	0.100061
0.0749312	-0.130818
-0.0658698	-0.130818
0.0659692	-0.166482
0.360491	0.138285
0.224504	-0.0632567
0.213258	-0.140116
-0.136112	0.374344
1.01343	0.277188
0.107688	0.0250992
0.00880693	0.0340577
-0.440756	0.203795
0.523835	0.44342
0.209601	-0.0640491
-0.404628	0.393898
-0.126734	-0.136441
0.00644983	0.200456
0.141853	-0.0522206
0.0165564	0.0226401
0.723504	0.0226401
-0.330604	0.0226401
-0.272441	-0.0292342
0.107818	-0.0292342
0.630546	0.0250525
-0.0185467	0.0250525
-0.237566	0.348963
0.784618	0.186225
0.430458	0.465093
-0.0892923	0.213736
0.500835	0.400587
0.284034	-0.0993512
0.0514348	-0.0993512
0.94427	0.221952
0.104058	-0.0622287
0.13281	0.0681865
0.0293922	0.197318
0.164483	0.19905
0.0468313	0.19905
-0.134337	0.623613
0.21498	0.198984
0.121364	0.000610758
0.10836	0.127859
0.340635	-0.0791731
0.0731046	0.0172904
0.389862	-0.137348
0.139536	0.195422
0.34804	-0.360435
0.320374	-0.215332
-0.0798686	0.0816143
0.554108	0.261622
0.540505	-0.0366983
0.481767	0.236093
0.133183	0.0036006
-1.44959	0.0036006
0.304041	0.0471223
-0.201379	0.0276482
0.0432483	0.280012
0.261513	0.204726
0.61129	0.27151
0.215349	0.170785
0.170737	0.0967507
0.169048	0.0339514
0.044343	0.0149767
0.180495	0.3714
0.621583	0.34151
0.163512	0.280438
-0.943811	-0.211569
-0.264559	0.0508281
0.0910862	-0.0106111
0.281031	0.21335
0.221153	0.624279
0.0466739	-0.200965
0.696438	-0.0369469
-0.951481	-0.0369469
-0.264263	0.0506411
0.311081	0.285685
-4.1755	0.285685
0.344685	0.285685
0.0477876	0.202908
0.297796	0.0469745
0.103132	-0.212014
-0.223182	0.0273877
0.00733826	-0.456315
0.233474	0.0647871
0.556443	0.0623987
-0.381613	-0.00834842
0.335626	0.287091
0.834148	0.450197
0.0846499	0.200705
0.499345	-0.0964892
-0.451153	0.0259143
-0.517662	0.201542
0.0147824	0.0158368
0.183282	0.0158368
-0.219469	-0.204339
0.0504748	0.107137
-0.196263	-0.202564
-0.327721	0.703907
0.0565405	-0.179276
0.229343	0.283207
0.354845	-0.0454348
0.447381	0.124624
0.475531	0.082476
0.252929	-0.218802
-0.0215899	-0.426597
0.142962	0.484548
0.10167	-0.0631414
0.0686851	0.379781
0.0104208	-0.00755534
0.130171	0.283891
0.342076	0.316732
0.00382991	0.0693208
-0.551279	-0.0816856
0.983894	-0.0816856
-0.788071	-0.0554671
-0.182989	-0.0255596
0.261304	0.102242
-0.103018	-0.258967
0.36307	-0.125336
-0.149666	-0.125336
0.471047	0.693332
0.131212	0.250057
0.31584	-0.135719
0.327645	0.183657
0.270699	-0.105568
0.270699	-0.0396686
-0.0693144	-0.0729738
0.235805	-0.00456027
-0.358262	0.0649745
0.12141	0.0649745
-0.0229741	0.281904
0.218899	-0.634351
0.186472	0.109593
-0.00281056	-0.0506746
-0.135282	-0.134174
0.280143	0.0645516
0.140989	0.164847
0.100852	0.239102
0.101952	0.12601
0.100461	-0.178748
0.053423	-0.0566956
0.372279	-0.0909924
0.105695	-0.187293
0.422603	0.00731632
0.349714	0.425819
0.42773	0.351069
0.245106	-0.0901433
0.245106	-0.0535829
0.569731	-0.0535829
0.152283	0.335835
-0.227777	-0.0394409
-0.097992	0.291536
-0.0960033	0.238635
0.00863878	0.801802
-0.029949	0.0661029
-0.451639	0.162893
0.223674	0.00532083
0.151271	0.273558
0.293024	-0.175156
0.0372763	0.0155334
-0.164509	-0.0409918
-0.164509	-0.113683
-0.0798167	-0.162896
0.0926392	0.069231
0.270106	0.044565
-0.00778219	-0.0298028
-0.585907	-0.0616317
-0.13323	0.314828
0.0835538	0.0505428
-0.108089	-0.070374
0.212784	0.242765
0.0921993	-0.692493
0.356114	-0.0343663
0.356114	0.0812938
-0.118303	-0.349409
-0.0950703	0.287427
-0.433751	-0.255686
-0.0121861	-0.163309
-0.355503	0.150264
-1.072	-0.11979
-0.211361	-0.0922611
0.191112	0.0328146
0.134077	-0.193077
0.132297	-0.193077
-0.653239	-0.0267089
0.318935	-0.0267089
0.400024	-0.0267089
0.123146	0.0363373
-0.282761	-0.16927
0.267316	0.0564084
-1.10368	0.105006
-0.307992	0.105006
0.447467	0.133328
0.145866	0.353834
-0.274585	0.0458677
0.361142	-0.0975302
0.464743	0.219589
0.441248	0.0978669
0.302381	0.325042
0.268525	0.624759
0.387242	0.0308793
-0.103467	-0.116408
0.0946132	0.0716983
0.394879	0.0760886
0.357517	-0.103472
-0.533091	-0.0990932
-0.0563369	-0.0990932
-0.0563369	0.399933
-0.0563369	0.636966
0.143023	-0.084713
0.280384	0.189237
-0.0133892	0.0301269
0.0272713	0.0151056
0.092845	-0.0471613
0.418453	-0.314207
0.186339	-0.300452
0.482619	0.205298
0.183674	0.0525551
0.308227	0.387133
0.204479	-0.000403525
-0.104605	-0.0280777
0.207255	0.142027
-0.17261	0.00069513
0.26418	0.00069513
0.26418	-0.0619954
-0.109477	-0.0793802
0.400459	0.126766
0.52023	0.295192
-0.125649	0.269045
0.832895	0.0167849
0.131366	-0.0182372
0.111726	0.224065
-0.291268	0.339379
-0.0990337	0.0916587
-0.199742	0.000277436
-0.170762	0.353556
-0.170762	-0.0832136
-0.161859	-0.0140051
0.331202	-0.162107
-0.170863	0.433349
-0.170863	0.0855345
0.023521	-0.244664
-0.390156	-0.108971
0.335956	-0.0146718
0.144628	0.359214
0.144628	-0.0877205
-3.90853	-0.205564
-0.247325	0.0476454
0.81217	-0.478232
0.129661	-0.141348
0.0267105	-0.160732
0.279604	0.330441
0.0792454	0.0447017
0.450729	0.181096
-0.103084	-0.434184
1.02571	0.45579
0.0442855	0.00479891
-0.35425	-0.139886
0.0528787	0.0774863
0.172583	0.0774863
0.126353	-0.368504
-1.10916	0.253855
-0.0982509	0.253855
-0.395669	0.198249
0.179206	-0.378471
-0.0484096	0.133648
0.156501	-0.0916699
0.179322	-0.0916699
0.179322	0.00746498
0.294256	0.00746498
0.649626	0.0279249
-0.161006	-0.16139
0.0733139	0.00239515
0.387297	0.258322
0.355928	-0.266618
-0.0842856	-0.266618
0.222081	0.123966
-0.136996	0.044971
-0.278768	0.313114
-0.4974	0.313114
-0.990891	0.313114
-0.569696	0.178701
-0.366565	-0.180903
0.0533495	0.273618
-0.258672	0.0490618
0.278249	0.276278
0.501246	-0.218485
-0.226804	-0.0695164
-0.360267	-0.0695164
0.193915	0.0499267
0.664181	0.101107
0.13817	0.421829
0.0980839	0.284952
0.0945646	0.143129
-0.00762032	0.143129
-0.167614	-0.288472
-0.167614	-0.0518521
-1.51374	-0.197495
-0.318323	-0.123394
0.0138635	-0.277753
0.476781	-0.31518
-0.130897	-0.107166
-0.192337	-0.223325
0.347367	0.338246
-0.037573	0.0814573
-0.235339	-0.207946
0.0513219	0.180427
0.128052	-0.356309
-0.373252	-0.0498457
0.53756	-0.0498457
-0.0986543	0.299908
-0.0260018	0.299908
0.20214	0.0239384
0.655521	0.24092
0.580404	0.106609
0.156843	0.113744
-1.666	0.129362
0.00173528	0.0483338
0.00173528	0.129362
0.0396743	0.0483338
0.132023	0.355203
0.559003	0.0939892
0.0552303	-0.253811
0.107209	-0.052748
0.174348	-0.00790797
0.174348	0.433879
0.0295362	-0.0602846
0.433424	-0.013191
0.433424	-0.0894338
0.00550153	0.0667252
0.318778	0.0451364
0.148538	0.0451364
0.244391	-0.0348918
0.113321	0.0331013
0.194235	-0.479795
0.0389461	-0.0418657
-0.00187863	-0.0418657
0.0635161	0.224498
0.0635161	-0.0418657
0.155082	-0.141341
0.155082	0.191481
-0.10584	-0.230032
0.0726224	0.208772
0.256618	-0.431167
0.0936458	0.197929
0.195289	-0.0806023
0.360435	-0.433102
-0.234144	-0.126269
0.156326	0.181033
0.279531	0.317997
1.06483	-0.384658
0.289313	-0.0260316
0.667207	-0.0260316
0.118092	0.089167
0.0311847	-0.034039
0.379019	-0.034039
0.0769402	0.270547
0.0769402	0.00781495
0.209936	-0.393138
-0.31692	-0.0140441
-0.309991	0.163546
1.04284	0.132325
0.172788	0.146593
0.501774	0.114033
0.166038	0.293893
0.508791	0.0368202
0.260173	0.0368202
0.290748	0.000272219
0.0139137	0.091724
0.0139137	0.0663454
0.30699	-0.0526303
0.487707	0.215071
-0.143651	0.118188
0.374986	0.509629
0.552042	-0.00902572
-0.0243437	0.22229
0.0853457	-0.0125904
0.0853457	0.0339316
-0.651046	0.253256
0.583691	0.253256
0.318421	0.401384
0.407807	0.176993
0.306833	-0.86004
0.0559023	0.163444
0.068826	0.112865
0.917136	0.710271
0.367705	0.197481
0.445018	0.197481
0.558473	-0.285453
0.200197	-0.336251
-0.194492	0.0507484
-0.00463751	0.210466
0.188757	0.134876
0.236246	0.0535903
-0.0456601	0.0671615
0.0570081	0.11157
0.497886	-0.262496
-0.264532	-0.262496
0.660527	-0.582835
0.828841	0.257821
-0.747382	0.382967
-0.183509	0.382967
0.162462	0.31137
0.261821	-0.182858
0.0216523	-0.0354298
0.221786	0.410988
0.419806	0.344601
-0.11279	0.488628
-0.0232456	0.0658396
-0.667857	0.160465
0.0762449	0.160465
0.247649	-0.139844
-0.222755	-0.118615
0.337834	-0.118615
0.0248915	-0.0981125
-1.22574	-0.239897
-0.028256	-0.239897
0.0630019	-0.0487699
-0.144682	-0.0325975
0.161451	0.179204
-0.142389	0.584379
-0.0647759	-0.0534421
0.239707	-0.587821
-0.114404	-0.334031
-0.270749	0.0351119
0.153966	0.0670957
0.186317	0.0670957
0.0167844	0.148002
0.235849	0.148002
0.0439768	0.148002
0.0429481	0.215112
0.280363	0.240414
0.0832729	0.11758
0.603355	0.317838
0.367001	0.151291
0.106657	-0.840878
0.269634	0.750464
0.302116	0.275615
-0.00902013	-0.12854
0.206305	0.658464
0.206305	-0.0421347
0.615648	0.0159613
-1.49761	0.263529
-0.315431	0.263529
0.524686	-0.394889
0.524686	0.0882458
-0.0484323	-0.141387
0.0506034	0.49314
0.455955	0.136232
0.0117441	-0.0851991
0.231686	0.066097
-0.0581132	0.400972
0.309631	0.127528
0.00956025	-0.0659277
-2.59281	-0.0659277
-1.42136	-0.0659277
-0.00716292	0.444527
-0.00716292	0.071393
0.306008	0.268208
-0.144368	0.288882
-0.255514	0.174158
-1.01544	-0.127997
-0.0789587	-0.127997
0.269189	-0.113635
0.269189	-0.0554402
0.111332	-0.0554402
0.534277	0.0572403
0.0235217	-0.00810372
0.10161	-0.00810372
-0.0749425	0.0777529
-0.128892	0.0777529
0.474946	0.254467
-0.145091	0.208037
0.0544598	0.361152
0.293039	0.229827
-0.237435	-0.225274
0.0904023	0.217124
0.104337	0.770946
0.652331	0.13738
-0.330637	0.13738
-0.165296	-0.0774459
0.435272	0.235315
0.331671	0.228706
0.320757	-0.275898
0.579961	0.0495282
0.335139	0.217296
0.252557	0.11442
0.444043	-0.053087
-0.33068	0.0945334
-0.442797	0.0945334
0.139974	0.0581558
0.324838	-0.26837
0.266519	0.262296
0.232303	0.262296
0.260181	0.262296
0.357441	0.0205241
0.263132	-0.160612
0.161011	-0.00880729
0.0481591	-0.129234
-0.445644	0.155826
0.10951	0.0197526
0.196469	0.0197526
0.124879	0.0197526
0.14893	-0.0263891
0.334067	-0.0168422
0.0305131	-0.0563077
0.0305131	0.00598832
-0.863999	-0.338583
0.291561	-0.042167
0.640227	-0.169403
0.595324	-0.212057
0.279042	0.245513
-0.114747	-0.010375
0.242994	-0.182251
0.392291	-0.0171186
0.674461	0.389605
0.156514	-0.162801
-0.343722	0.177575
-0.00773571	-0.00840748
-0.904755	-0.00840748
-0.907555	-0.00840748
0.318927	-0.0457167
-0.28332	-0.100652
-0.0424851	-0.100652
-0.29004	-0.112031
0.173055	-0.303266
0.515551	0.00800265
0.0102109	-0.0545108
0.0880872	-0.0545108
0.150154	-0.369095
-0.495664	0.348756
0.0238076	-0.0399859
0.163154	-0.0950202
-0.0256022	-0.116792
0.174132	0.0540942
-0.0768446	-0.0461797
-0.333143	-0.0461797
-0.177024	-0.0115195
1.17799	-0.0115195
0.291112	0.0400934
0.291112	-0.0115195
-0.32095	0.21383
-0.32095	0.0846631
0.905688	-0.124352
-0.106904	-0.208275
-0.0451833	-0.0611219
-0.345433	-0.0617104
0.0462602	0.225843
0.364989	-0.411913
0.403069	-0.00137719
0.48015	-0.00137719
0.335297	0.0315843
0.240204	0.0315843
0.207905	0.0315843
0.0946308	0.145408
-0.514582	0.0711603
0.224455	0.116662
0.224455	0.233757
0.361515	0.0614553
-0.326673	0.0614553
-0.0379619	0.115388
-0.988562	-0.000845086
0.582768	-0.157289
0.418486	-0.331842
0.416408	-0.0520852
0.301983	-0.0520852
0.301983	0.12593
0.104088	0.12593
0.104088	0.226013
0.206989	0.424013
0.206989	0.245278
-0.255359	0.200667
0.328442	0.326942
0.100201	0.130676
-0.0218739	0.0686056
0.168506	0.0269464
-0.275861	0.0269464
0.153895	0.0269464
-0.978289	0.0269464
0.030668	0.0269464
-1.59568	0.0269464
-0.127496	0.0269464
0.220025	-0.409836
0.19871	0.131982
0.0269492	-0.00453835
-0.0289297	-0.00453835
0.291628	-0.00453835
0.300869	-0.00453835
0.218161	-0.00453835
0.307442	-0.00453835
0.188004	-0.00453835
-0.00547927	-0.00453835
-0.0903745	-0.00453835
0.218612	-0.00453835
-0.0334325	-0.00453835
0.197712	-0.00453835
0.193654	0.00993907
0.193654	-0.00453835
0.321452	0.00993907
0.176339	-0.112746
0.264417	-0.112746
0.0503375	-0.112746
0.268266	-0.112746
0.274427	-0.112746
0.557559	-0.112746
0.0781533	-0.0164744
-0.102583	-0.296841
0.954109	0.500508
0.0411817	-0.415186
-0.184149	0.963029
0.112093	-0.204757
-0.559117	-0.224857
-0.283182	-0.0891691
-0.117294	0.26924
0.231098	0.00415407
-0.473055	0.00415407
0.0079054	0.00415407
-0.0552597	-0.00286215
-0.200973	0.0876521
-0.0147779	-0.065317
0.0311815	0.00182243
-0.429614	-0.188382
0.117232	-0.0277879
0.0363783	-0.150033
-0.200877	-0.07809
-0.704398	-0.07809
0.12389	0.109918
0.168726	0.273709
-0.436141	0.273709
-0.372021	0.72644
0.019163	0.537963
0.203947	0.284191
0.0629275	0.067259
0.177783	0.206463
0.344146	-0.29626
0.0135642	0.0363618
-0.0809606	0.214145
-0.910167	0.0429719
-0.0189683	0.0429719
-0.313273	0.0955529
-0.120826	-0.0967335
0.476927	-0.0967335
-0.00536955	-0.0967335
0.412099	0.36021
-0.0944127	0.0399142
0.0498515	0.327394
0.499781	0.246939
-0.0851574	-0.035422
-0.356514	-0.228762
-0.082314	-0.0714962
-0.460143	-0.0714962
0.196599	0.19352
0.196599	-0.284681
0.193714	0.0796306
-0.612373	0.0338476
0.18716	-0.121109
0.18716	0.0338476
0.528364	-0.0839329
0.693429	0.218484
-0.439895	0.186725
0.201403	0.265154
0.288625	0.112161
-0.107132	0.112161
-0.245304	0.236494
0.355882	0.0377327
-0.00655125	-0.0453749
0.316659	-0.0326367
0.246003	0.033962
0.136963	-0.00211834
-0.501783	0.209907
-0.40576	0.0240032
-0.102764	0.271831
-0.285122	0.548964
0.197411	0.0867103
0.197411	-0.395603
-0.166938	-0.0211143
0.0599054	0.0468273
-0.541336	-0.252794
-0.129748	-0.0085456
0.291933	-0.281043
0.298398	-0.0806461
0.38383	-0.173731
-0.0645439	-0.241129
-0.212885	-0.102127
0.0947345	-0.106889
0.00551099	-0.0207182
0.50906	0.269511
-0.0980851	-0.0674338
-0.384266	0.176304
-0.111525	0.191405
0.409465	0.255323
0.149916	0.259059
0.0933799	-0.005782
0.0749548	-0.005782
-0.0360971	-0.206313
0.153115	0.323138
0.457846	0.323138
-0.200465	-0.222283
0.237183	-0.222283
0.237183	-0.299438
0.205883	-0.279282
0.210349	-0.279282
0.164173	-0.079003
0.164173	-0.154471
0.337355	-0.101856
0.293857	-0.101856
0.293857	-0.150044
0.0972279	-0.150044
0.0920009	0.00829512
0.313991	-0.134782
0.23101	-0.0101532
0.0682443	-0.0101532
-0.168276	-0.0101532
0.529826	0.0598947
0.0772172	0.220261
0.547623	0.250085
0.22552	-0.131796
-2.54076	0.0268687
0.403743	0.0268687
-0.569047	-0.0146301
0.285203	0.14445
0.14491	-0.154419
-0.0832721	-0.106602
-0.0938288	-0.0321887
0.183339	-0.0295028
-0.168034	-0.194228
0.0710063	0.0578908
0.329482	0.0985603
0.33223	0.0387829
-0.60955	-0.247569
-0.124673	-0.052648
-0.124673	-0.0227655
0.0139624	-0.0806201
0.423692	-0.00864399
0.131415	-0.170387
-0.318483	0.0633642
0.260797	0.0533688
-0.278775	-0.0686879
-0.278775	0.186566
0.700589	0.0634201
0.380382	0.29447
-0.767863	0.0284309
0.157629	0.306629
0.157629	-0.128364
0.156482	0.0512832
0.0625554	-0.0294754
0.990995	-0.0294754
-0.00563226	-0.0294754
0.113036	0.23614
0.113036	0.11255
-0.23564	-0.228521
-0.23564	-0.138419
-0.0864874	0.278031
-0.0300481	-0.605966
0.169709	-0.214134
-0.0462935	-0.166936
-0.110853	0.118149
-0.401774	-0.30956
-0.929876	-0.30956
0.550281	-0.335255
0.0317279	0.246731
-0.288231	0.246731
0.156866	0.101746
-0.380065	-0.0431674
0.453057	-0.222319
0.156346	0.0321423
0.156346	-0.108113
0.432703	-0.410561
-0.069953	-0.307969
0.552289	-0.161899
0.111839	-0.168017
-1.47719	-0.168017
0.191849	0.394888
0.535409	0.0228244
0.243381	0.0795616
0.243381	0.615213
0.228444	0.383008
0.707853	0.118376
0.285454	0.0162974
-0.263546	0.00428238
0.351527	0.0662435
-0.00460844	0.119675
-0.110294	0.0840024
0.139588	0.035394
-0.0772384	0.035394
1.79659	0.192679
-0.0263703	0.244037
-0.0263703	0.145769
-0.113138	-0.122517
0.254388	0.0818767
0.254388	0.111897
-0.105399	-0.125027
-0.0349686	0.248479
0.64454	0.78137
0.575159	-0.014528
-0.374031	0.240169
-0.374031	0.237727
0.116482	-0.305303
0.0331601	0.0752889
0.0331601	-0.04144
0.215076	0.0172693
0.253495	0.165781
-0.0684689	-0.194778
0.588253	-0.610828
0.588253	-0.0775551
0.133054	0.11659
-0.46782	0.152609
0.17715	-0.692429
0.21881	0.231917
-0.157101	0.113683
0.426682	-0.331975
-1.24503	0.264691
-0.643902	0.264691
-0.199747	0.0489469
0.17394	0.26919
-0.0479516	0.274485
0.243487	0.274485
0.189537	-0.0451501
-0.0181404	-0.0451501
0.23617	0.26606
0.23617	1.09851
0.395405	-0.428248
0.246753	0.193535
0.231794	0.336933
0.376951	0.482786
-0.00979776	-0.000841621
-0.649776	-0.334347
-0.447158	-0.00328235
-0.0549993	-0.0370502
-0.304454	-0.0370502
-0.134536	-0.0370502
-0.0146061	-0.215075
0.0792332	0.0190348
-0.0757616	-0.201756
-0.199052	0.251914
-0.199052	-0.0186938
0.063596	0.237047
0.333954	-0.0177994
0.574043	0.0417555
-0.320419	-0.0162952
-0.919383	0.238033
0.0364158	-0.0149187
-0.130536	0.166306
0.194168	-0.385329
0.715927	-0.200221
-0.486038	-0.33541
-0.153223	-0.0718052
0.0816397	-0.355797
0.224145	-0.0153205
0.224145	0.152862
0.361123	0.0171231
0.361123	-0.392985
0.229915	-0.501865
0.140601	0.145349
0.235398	0.081599
0.0464147	-0.00935401
0.0726456	-0.0321884
0.0726456	-0.0790526
0.291049	-0.618051
0.291049	0.0782694
0.638434	0.0662251
-2.36346	0.0662251
-0.32342	0.0662251
-0.329528	0.0662251
0.704011	0.0662251
-1.08974	0.0537355
0.817611	0.0537355
-0.297594	0.273574
1.25946	0.18272
-0.276577	0.333396
0.0344774	0.066332
0.0344774	-0.0221958
-0.116178	-0.181177
-0.620201	0.130071
-0.171929	0.130071
-0.254894	-0.231501
0.368725	-0.0950264
0.392326	0.335876
0.466651	0.0144204
0.118644	-0.00240187
0.206067	0.0985039
0.118722	-0.221716
0.368189	0.28937
0.368189	0.24266
0.516539	0.230143
0.44654	0.283707
0.368584	0.16927
0.157368	-0.314278
0.129306	-0.0436079
-0.370843	0.47801
-0.932814	-0.0662921
-0.247604	0.157671
0.862805	0.157671
-0.127787	0.385337
-0.127787	0.270619
-0.128536	0.0332882
0.0653012	0.0146837
0.764598	-0.136237
-0.231709	0.37222
0.244227	-0.138121
0.644216	-0.0558134
-0.200483	-0.0558134
0.312485	0.048414
-0.145666	0.18981
0.699032	-0.129692
0.232764	-0.262069
0.092884	0.046972
-0.2806	0.0161301
0.190374	-0.330189
0.31629	0.121586
0.31629	-0.181987
0.796333	-0.0218808
0.225249	0.150339
-0.0305894	-0.121669
0.134298	0.149683
0.166748	-0.219621
0.0160773	-0.0165939
0.16643	0.555414
0.281344	-0.0364573
0.281344	0.332075
0.140912	0.588155
-0.34307	0.176631
-0.58733	0.260506
0.217294	0.260506
-2.07504	-0.260121
0.173322	-0.260121
0.267636	0.351748
0.439885	0.488054
0.161409	-0.414163
-0.25344	-0.0987021
0.0510772	-0.144784
0.26064	-0.304239
-0.223614	0.741172
-0.223614	-0.197413
0.451894	-0.0888374
-0.0302331	-0.709241
0.288122	-0.0881697
0.499709	0.161118
0.154105	-0.166751
-0.684634	-0.166751
-0.00439956	-0.166751
0.192726	0.316969
0.466559	0.056013
0.259063	0.056013
0.402871	0.128876
0.162454	0.369467
0.0369253	0.0231549
-0.103828	2.39554e-05
0.0730717	-0.0353896
0.345676	-0.204891
0.345676	0.137166
-0.218142	0.193815
0.253227	-0.436433
0.32041	0.0345529
0.029362	0.259554
0.436712	0.104012
0.247049	0.249078
0.247049	0.363603
0.334516	-0.0319185
0.384378	0.00199362
0.393092	-0.0710966
-0.0449119	0.0448673
0.351652	-0.239976
0.351652	0.489924
0.394009	-0.404487
0.0844016	-0.240862
0.00864096	-0.0792802
0.00864096	-0.0483841
-0.0539494	0.0892194
-0.170058	-0.057638
-0.651396	-0.057638
0.93572	-0.0668519
0.216917	0.158894
-0.201534	0.179477
0.0995498	0.329784
0.154288	0.329784
-0.55782	0.550855
0.120173	0.550855
0.0301636	-0.0288875
0.236298	-0.0136654
-0.0411313	-0.0136654
0.314076	0.0395607
-0.0340866	-0.200365
-0.0418442	0.0893212
0.0783803	0.110914
0.0783803	-0.093419
0.642954	0.380441
-0.00412381	-0.251054
0.415792	-0.0806262
-0.408416	0.218408
0.0861433	0.169838
0.0861433	0.196767
0.652369	-0.112959
0.563569	-0.143375
0.187346	0.107404
0.073918	-0.0955991
0.0631694	0.343748
0.396134	0.335614
0.43281	0.34992
-0.686655	0.34992
-0.198008	0.504566
-0.117997	-0.0297228
-0.104531	0.1655
0.167916	-0.0504701
0.0286235	0.0992547
0.151721	-0.0547705
0.581577	-0.0547705
-0.0634418	-0.0547705
-0.0689906	-0.0547705
-0.0642523	-0.114734
0.279495	-0.114734
-0.18413	-0.114734
-0.0941661	-0.114734
0.462139	-0.114734
-0.65675	-0.114734
-0.141879	-0.114734
-0.043549	-0.114734
0.0279057	-0.114734
0.507967	-0.114734
-0.0340647	-0.114734
-0.286442	-0.114734
-0.294997	-0.114734
0.258222	-0.0764976
-0.13045	0.0258622
0.469732	-0.0180678
-0.127446	0.0313172
0.439165	-0.0962713
-0.77723	0.108051
-0.133005	-0.0634923
0.208809	-0.152108
0.542247	0.132514
0.542247	0.214138
0.128034	-0.300176
0.199524	1.23268
-0.173981	0.0724938
0.215523	-0.00145149
0.870432	0.320121
0.115513	0.13915
0.115513	0.0614499
0.357928	0.19939
0.0281485	0.19939
0.10585	-0.236896
0.308881	0.0351261
-0.605227	0.0351261
0.0237228	0.0351261
-0.0499897	0.441829
0.837968	0.187217
-0.125649	0.133254
-0.162999	0.0277221
0.223262	0.167269
-1.28155	0.167269
-0.119979	0.204737
0.333272	-0.0717504
-0.905578	0.0957127
0.150676	0.242882
-0.0462678	0.0279173
-0.260428	0.0279173
0.640361	-0.00565964
0.811972	0.449148
0.811972	0.126364
0.535176	-0.12263
0.173323	-0.0395236
0.578804	0.00170602
-0.0330351	-0.127719
-0.0330351	-0.0100999
0.187451	0.522962
0.170268	0.238839
-0.0528268	-0.117503
0.262019	0.381722
0.248032	0.106436
-0.0916299	0.12274
0.103892	0.102297
-0.333187	0.0731119
0.136363	0.0233815
1.00149	-0.127864
-0.101526	-0.127864
0.191549	-0.324713
0.0116882	-0.039201
-0.0800633	-0.039201
-1.1528	-0.0755639
-0.014006	-0.0755639
0.218126	-0.0755639
-0.275857	-0.0755639
0.352263	0.422718
0.126636	0.11244
-0.045446	0.11244
0.299392	0.284293
-0.606716	0.141259
0.0567554	0.141259
0.343382	0.0452134
0.280614	0.0111183
0.280614	0.0801326
0.764773	-0.364213
-0.130475	0.00736868
-0.200417	-0.0678445
0.00140381	-0.0678445
0.454283	-0.0678445
0.00612346	0.19007
0.00612346	0.082616
-0.203141	-0.00791732
0.519463	0.547086
0.315373	-0.0162009
0.0467144	-0.179808
0.296871	0.147315
-0.100318	0.0441445
0.617045	0.229277
0.617045	-0.0237578
-0.175527	-0.294382
0.0390173	-0.0916082
0.231711	0.123413
0.330136	0.301598
0.36595	0.120071
0.203919	-0.192359
0.561892	0.140272
0.588389	0.128826
0.588389	0.0414279
1.07045	0.296132
-2.05734	0.296132
-0.0789523	-0.000238485
0.0265683	0.169055
0.127741	0.109465
-0.0607614	0.156321
0.313504	-0.0380436
-0.422024	0.0673101
-0.265954	-0.0218777
0.150123	-0.0173418
0.150123	0.23724
-0.020958	0.279865
0.847811	0.0908345
0.0493149	-0.193797
0.278874	-0.113922
0.525321	0.0521095
-0.332853	0.524029
0.227252	0.151165
0.0501109	-0.0573057
0.162454	-0.0298896
0.385975	0.398025
0.131914	0.0923587
0.131914	0.175144
-0.344434	0.095128
-0.139212	-0.0288073
2.21277	0.507205
0.480222	-0.0767406
-0.336716	-0.0341065
-0.336716	0.179435
0.0199528	-0.502444
0.235232	0.192397
0.221761	0.192397
1.55582	0.531046
0.158992	0.531046
0.158992	0.101234
0.681186	-0.115923
-0.0735901	0.0122773
-0.0225314	0.0715369
0.0898486	-0.503374
-0.00217753	-0.0334721
-0.00217753	0.11025
-0.0435704	-0.131476
0.0326365	-0.131476
0.316986	-0.215089
0.316986	-0.0432187
0.0195131	-0.0349228
-0.116495	-0.0349228
0.231955	0.11733
-0.281418	-0.174863
0.367552	-0.0377351
0.125412	0.186756
0.210173	0.191004
0.404596	-0.154662
0.404596	-0.105897
0.25835	0.103762
-0.208821	0.31867
-0.0226666	0.0217406
-0.0226666	-0.0405759
0.157553	0.0522436
-0.0197881	0.135419
0.197363	0.0707674
0.197363	0.0599342
0.00728356	-0.228101
0.268916	0.17153
0.092554	-0.36042
-0.235426	0.312924
0.214547	-0.382608
0.214547	-0.253355
-0.0332321	0.334462
0.710698	0.143319
0.116385	-0.410264
0.0319179	0.18242
0.0804962	0.0095334
0.752272	0.0095334
-1.10165	-0.155267
-0.639867	0.169928
0.262109	0.0958057
0.930484	0.0958057
-0.157572	0.000959292
0.594532	0.0672171
0.351341	0.0598913
-0.104886	-0.565572
-0.508177	0.0989609
-0.283824	-0.174569
-0.00269701	0.712047
-0.0392451	-0.273975
-0.0392451	0.11011
0.512444	-0.251023
0.301257	0.0809814
0.211756	-0.0216354
-0.434827	0.181674
0.104456	0.082992
0.104456	0.181674
-0.841176	-0.168583
0.0639419	-0.194717
0.234199	-0.473781
0.279645	-0.101797
0.736748	0.253661
0.080033	0.194725
0.152924	-0.0397825
0.494301	0.162955
0.00894114	0.00473236
0.543551	-0.0766757
0.301448	0.409903
2.04002	-0.197055
0.364314	0.0828699
0.174935	0.521617
-0.390467	-0.025741
0.255447	0.464308
-0.228107	0.0714965
-0.249662	-0.0390543
-0.249662	0.0385993
0.098231	-0.487435
0.098231	-0.17621
0.530348	0.315659
0.678453	-0.0208598
0.678453	-0.285102
0.0739493	0.446559
-0.128865	-0.0220632
0.226901	-0.0222254
-0.0717859	-0.239518
-0.0717859	-0.461871
-0.111175	-0.60587
-0.111175	-0.345309
-0.732745	-0.60587
-0.144713	0.262314
-0.00260837	0.181651
0.698024	-0.019848
-1.54949	-0.019848
-1.83695	-0.019848
0.329479	-0.019848
0.329479	0.0893504
0.227623	-0.24654
0.227623	0.121699
0.0224682	-0.0658384
0.422096	-0.0658384
0.278714	-0.152958
-0.026598	0.391157
-0.026598	0.279235
-0.400365	0.0713745
0.313863	-0.0394877
0.313863	-0.245235
-0.970133	-0.245235
0.113026	0.0952497
-0.577592	0.153572
-0.195457	0.145761
0.12606	-0.0432998
0.570384	-0.321713
0.336084	-0.18256
-0.00700795	-0.218908
0.284274	-0.456215
0.366585	-0.312083
0.295602	-0.0749775
-0.186552	0.162896
0.277897	0.0370686
0.277897	0.178386
-0.23397	-0.0324637
-0.0463907	-0.139702
0.144156	-0.082481
-0.0553358	0.210986
-0.151581	0.069842
0.169397	0.428873
0.108117	0.146756
0.154145	0.109574
-1.94587	0.109574
0.148854	0.18006
0.126787	0.0193624
0.0685197	0.118939
-0.357816	0.194907
0.36721	0.181257
0.141521	-0.0379828
0.294832	-0.0065872
-0.278527	0.0956077
-0.315335	0.0956077
-0.0867424	0.0202907
0.238913	0.182404
-0.0760684	0.434256
0.045502	0.182819
0.19337	-0.219318
-0.0171115	0.13553
-0.0837047	0.49883
-0.0837047	0.0724616
-0.142395	0.431235
-0.142395	0.00936336
-0.0785644	0.324461
0.105621	-0.116048
0.16263	0.059642
0.0575817	0.104165
0.0773257	-0.427621
0.0773257	-0.160419
0.381605	-0.160419
0.108555	-0.0206553
0.582771	-0.00295473
-0.299251	0.132209
0.351803	0.281595
1.20056	0.238238
0.0706435	0.238238
0.448883	0.178073
0.774496	-0.227478
0.32174	0.231605
-0.218217	0.000526556
-0.28381	0.12443
0.446376	0.17216
-0.0949306	0.242109
-0.808515	0.242109
0.200658	0.157748
0.403743	-0.0139749
0.403743	0.202822
-0.671562	-0.0139749
0.173302	0.157369
0.290867	0.31487
-3.35352	-0.0369215
-1.10024	-0.0520702
-2.36444	0.0853663
-0.504411	0.0853663
0.288509	0.288029
0.145446	0.0139603
-0.0533531	0.0668231
0.0173931	-0.00127903
0.0173931	-0.0801636
0.0775146	-0.0801636
-0.0614559	0.403073
0.233455	-0.222757
-0.457564	-0.0390731
-0.0888697	-0.0390731
-0.133212	-0.30507
0.405468	0.504275
0.405468	0.490955
-0.164538	0.106273
-0.164538	0.148209
0.354942	-0.0970591
0.716087	0.123933
0.197654	0.140999
-0.159087	0.122203
-0.0703848	-0.3111
0.0156539	-0.115655
0.323951	0.329683
-0.0270502	-0.195535
0.114036	0.239813
0.355686	-0.114676
0.355686	-0.157785
-3.0397	0.238168
0.234544	0.238168
-0.103343	0.238168
-0.179672	-0.212292
-0.201213	-0.00987383
0.444993	-0.0940068
0.444993	-0.244465
0.115175	-0.0940068
0.115175	0.229568
0.115175	-0.192251
-0.271719	-0.0659354
-0.271719	-0.885611
-0.0180045	-0.307927
0.392352	-0.29791
0.0176802	0.0739566
0.636886	0.0739566
0.13966	-0.0304372
0.349291	0.25911
[truncated: 2,037 more rows]

## Sheet: Fig.S1
Fig. S1b							Fig. S1c
Fig. S1e						Fig. S1g

## Sheet: Fig.S2
Fig. S2a							Fig. S2f
	D0_rep1	D0_rep2	D6_rep1	D6_rep2
Rybp	5358.23	4664.2	2877.52	1737.79
Fig. S2b
	D0_rep1	D0_rep2	D6_rep1	D6_rep2
Yaf2	130.155	174.563	772.88	813.979
Fig. S2e
Gene	Sample	Replicates	Fold change	Mean	SD
Rybp	WT	Rep1	1.01482	1	0.000438343
Rybp	WT	Rep2	0.966779				Fig. S2h
Rybp	WT	Rep3	1.0184
Rybp	Rybp-/- 1#	Rep1	0.0052842	0.00403981	1.77642e-05
Rybp	Rybp-/- 1#	Rep2	0.0029667
Rybp	Rybp-/- 1#	Rep3	0.00386853
Rybp	Rybp-/- 2#	Rep1	0.000638714	0.00298267	3.848e-05
Rybp	Rybp-/- 2#	Rep2	0.00566557
Rybp	Rybp-/- 2#	Rep3	0.00264373
Rybp	Rybp-/- 3#	Rep1	0.0158755	0.00706427	0.000116037
Rybp	Rybp-/- 3#	Rep2	0.00265884
Rybp	Rybp-/- 3#	Rep3	0.00265843
Fig. S2g							Fig. S2i
Gene	Sample	Replicates	Fold change	Mean	SD
Yaf2	WT	Rep1	1.07226	1	0.000381193
Yaf2	WT	Rep2	0.995402
Yaf2	WT	Rep3	0.932343
Yaf2	Yaf2-/- 1#	Rep1	0.0879992	0.0498201	0.000381193
Yaf2	Yaf2-/- 1#	Rep2	0.0307305
Yaf2	Yaf2-/- 1#	Rep3	0.0307305
Yaf2	Yaf2-/- 2#	Rep1	0.0335107	0.0335107	0
Yaf2	Yaf2-/- 2#	Rep2	0.0335107
Yaf2	Yaf2-/- 2#	Rep3	0.0335107

## Sheet: Fig.S3
Fig. S3a					Fig. S3c
Fig. S3e
		rep1	rep2	rep3	Mean	SD			Q2+Q3
WT	Q2	4.38	5.56	4.89	4.94333	0.591805			rep1	rep2	rep3	Mean	SD		P value
	Q3	1.25	1.32	1.26	1.27667	0.0378594		WT	5.63	6.88	6.15	6.22	0.512705
Yaf2-/-	Q2	3.35	2.69	4.56	3.53333	0.948385		Yaf2-/-	4.15	3.44	6.04	4.54333	1.09728	Yaf2-/- vs WT	0.121865
	Q3	0.8	0.75	1.48	1.01	0.407799		Rybp-/-	4.38	3.59	7.01	4.99333	1.46202	Rybp-/- vs WT	0.32553
Rybp-/-	Q2	3.12	2.82	5.36	3.76667	1.388
	Q3	1.26	0.77	1.65	1.22667	0.440946
Fig. S3g
		Rep1	Rep2	Rep3	Mean	SD
WT	G1	34.9	34.6	34.7	34.7333	0.152753
	S	35.5	35	35.2	35.2333	0.251661
	G2M	26.8	27.2	26.9	26.9667	0.208167
Yaf2-/-	G1	30.3	29.7	30.1	30.0333	0.305505
	S	33.7	33.3	33.4	33.4667	0.208167
	G2M	33.3	34.2	33.6	33.7	0.458258
Rybp-/-	G1	36.7	36.4	36.6	36.5667	0.152753
	S	33.2	33	33.1	33.1	0.1
	G2M	28	28.1	28.3	28.1333	0.152753

[truncated: 5 more sheets: Fig.S4a,e, Fig.S4f, Fig.S5b,d, Fig.S5e, Fig.S5g,h]
